# Supplementary material for: A millennium of cold-water coral habitat loss in the East Pacific during low ENSO variability in the mid- to late Holocene
Source: Proc Natl Acad Sci U S A. 2026 Apr 20;123(18):e2532081123. doi: 10.1073/pnas.2532081123 (PMC13142978; doi:10.1073/pnas.2532081123)
Supplement: Supplementary file 2 — Dataset S01 (XLSX) [file pnas.2532081123.sd01.xlsx]

## Sheet: Supplementary Data
										Laser Ablation U-Th (This study)							Isotope dilution U-Th (This study - higher precision dating)
Coral Sample ID	Latitude (°N)	Longitude (°E)	Depth (m)	Taxonomic information	Coral Type	Best U-Th date (years before present; 1950)	2σ	Dating method		Laser U-Th date (years before present; 1950)	2σ	230Th/238U (measured)	2σ	230Th/238U (activity)	2σ		Isotope dilution U-Th date (years before present; 1950)	2σ	δ234U measured (‰)	2σ	δ234U initial (‰)	2σ	230Th/238U (activity; Monte Carlo)	2σ	238U (ppm)	2σ	232Th (ppt)	2σ	Notes
AT5009_F0234_Dive5159_Ev006_A001a	0.460014	-90.7049	766.55	Colonial coral	Colonial	6513.93	66.3802	U-Th solution date		6861.76	532.557	9.57089e-07	5.58634e-08	0.070429	0.00258571		6513.93	66.3802	143.096	1.08281	145.78	1.10107	0.0676726	0.000316912	3.9168	0.00856779	79.4828	0.365165
AT5009_F0234_Dive5159_Ev006_A001b	0.460014	-90.7049	766.55	Colonial coral	Colonial	6478.33	62.4916	U-Th solution date		7369.76	420.25	1.03102e-06	4.45376e-08	0.0754146	0.00202145		6478.33	62.4916	142.707	1.07594	145.37	1.09349	0.0672559	0.000316016	3.75882	0.00797491	70.4977	0.333545
AT5009_F0234_Dive5159_Ev006_A001c	0.460014	-90.7049	766.55	Colonial coral	Colonial	6484.25	57.1239	U-Th solution date		6644.21	458.713	9.54089e-07	4.29398e-08	0.0682886	0.00222744		6484.25	57.1239	143.756	1.07359	146.44	1.08851	0.0673061	0.000328255	3.51469	0.00838428	57.2569	0.28232
AT5009_F0237_Dive5159_Ev009_A002a	0.459944	-90.7069	681.99	Dendrophyllia	Colonial	43267.1	1706.89	Laser date		43267.1	1706.89	4.84659e-06	1.36957e-07	0.372392	0.00564907
AT5009_F0237_Dive5159_Ev009_A002b	0.459944	-90.7069	681.99	Dendrophyllia	Colonial	42197.4	1500.42	Laser date		42197.4	1500.42	4.65929e-06	7.63787e-08	0.364936	0.00495191
AT5009_F0237_Dive5159_Ev009_A002c	0.459944	-90.7069	681.99	Dendrophyllia	Colonial	37904.1	1379.37	Laser date		37904.1	1379.37	4.31087e-06	9.44664e-08	0.334278	0.00476064
AT5009_F0237_Dive5159_Ev009_A001a	0.459944	-90.7069	681.99	Desmophyllum	Solitary	55269.4	2192.22	Laser date		55269.4	2192.22	5.8131e-06	1.16475e-07	0.450901	0.00641358
AT5009_F0237_Dive5159_Ev009_A003a	0.459944	-90.7069	681.99	Dendrophyllia	Colonial	45294.7	1865.22	Laser date		45294.7	1865.22	4.93705e-06	1.23673e-07	0.386316	0.00606106
AT5009_F0238_Dive5159_Ev008_A011	0.460085	-90.705	766.41	Desmophyllum	Solitary	72.9307	243.42	Laser date		72.9307	243.42	7.70733e-08	2.39301e-08	0.00153676	0.00127357
AT5009_F0238_Dive5159_Ev008_A006a	0.460085	-90.705	766.41	Dendrophyllia	Colonial	6874.18	58.8315	U-Th solution date		7401.63	419.529	1.03322e-06	4.95701e-08	0.0757268	0.00200309		6874.18	58.8315	143.204	1.05887	146.038	1.07665	0.0711193	0.000355909	4.1739	0.0111303	67.3473	0.302857
AT5009_F0238_Dive5159_Ev008_A006b	0.460085	-90.705	766.41	Dendrophyllia	Colonial	7469.55	393.49	U-Th solution date		6878.06	394.632	9.59652e-07	4.47529e-08	0.070602	0.00189909		7469.55	393.49	141.434	1.07221	144.476	1.10378	0.080233	0.000419574	4.26943	0.0109245	583.632	2.56549
AT5009_F0238_Dive5159_Ev008_A006c	0.460085	-90.705	766.41	Dendrophyllia	Colonial	5967.56	44.0748	U-Th solution date		5537.57	392.582	7.80867e-07	4.05397e-08	0.0573447	0.00192695		5967.56	44.0748	142.604	1.02233	145.06	1.03669	0.0619664	0.00030592	3.88497	0.00946199	42.2958	0.213797
AT5009_F0238_Dive5159_Ev008_A006d	0.460085	-90.705	766.41	Dendrophyllia	Colonial	10974.8	151.698	U-Th solution date		11101.6	509.035	1.47955e-06	5.18499e-08	0.111245	0.00233646		10974.8	151.698	142.093	1.1193	146.595	1.15107	0.111518	0.000703425	3.58741	0.0128917	165.646	0.715768
AT5009_F0238_Dive5159_Ev008_A006e	0.460085	-90.705	766.41	Dendrophyllia	Colonial	11198.7	114.346	U-Th solution date		11238.8	539.552	1.49068e-06	5.6464e-08	0.112538	0.00246971		11198.7	114.346	141.814	1.11179	146.398	1.14311	0.113235	0.000642911	4.79061	0.0124279	153.409	0.695361
AT5009_F0238_Dive5159_Ev008_A001	0.460085	-90.705	766.41	Dendrophyllia	Colonial	8913.85	58.1034	U-Th solution date		8736.19	489.119	1.17521e-06	5.37883e-08	0.0886826	0.00231279		8913.85	58.1034	141.404	1.06658	145.038	1.08412	0.090797	0.000440811	3.82553	0.00933744	47.1743	0.232937
AT5009_F0238_Dive5159_Ev008_A003	0.460085	-90.705	766.41	Dendrophyllia	Colonial	6786.8	79.6747	U-Th solution date		7065.02	543.672	9.53311e-07	6.40919e-08	0.0724197	0.00262994		6786.8	79.6747	144.694	1.0194	147.525	1.03933	0.0705991	0.000348828	3.68679	0.00981421	92.1821	0.397079
AT5009_F0238_Dive5159_Ev008_A004a	0.460085	-90.705	766.41	Dendrophyllia	Colonial	6863.65	72.0613	U-Th solution date		7301.79	394.821	1.00028e-06	4.58084e-08	0.0747517	0.00189386		6863.65	72.0613	143.468	1.02409	146.305	1.04345	0.0711958	0.000344005	4.10467	0.00961151	90.084	0.409686
AT5009_F0238_Dive5159_Ev008_A004b	0.460085	-90.705	766.41	Dendrophyllia	Colonial	6931.38	383.562	Laser date		6931.38	383.562	9.35773e-07	4.20075e-08	0.0711157	0.00185225
AT5009_F0238_Dive5159_Ev008_A002	0.460085	-90.705	766.41	Dendrophyllia	Colonial	6733.78	70.515	U-Th solution date		7030.45	421.922	9.70543e-07	4.58091e-08	0.0720845	0.00203568		6733.78	70.515	142.984	1.03201	145.761	1.05143	0.0698741	0.000337749	4.23286	0.00996624	91.2368	0.406017
AT5009_F0238_Dive5159_Ev008_A005	0.460085	-90.705	766.41	Dendrophyllia	Colonial	7133.74	54.2081	U-Th solution date		7738.1	542.638	1.0558e-06	5.61029e-08	0.0790038	0.00260434		7133.74	54.2081	142.642	1.1394	145.574	1.15907	0.0735199	0.000408233	3.30975	0.0076823	39.2937	0.192603
AT5009_F0238_Dive5159_Ev008_A007a	0.460085	-90.705	766.41	Dendrophyllia	Colonial	12027.5	129.007	U-Th solution date		11750.2	568.325	1.53e-06	6.46955e-08	0.117352	0.00259793		12027.5	129.007	141.79	1.16735	146.716	1.20024	0.12107	0.000825281	4.29013	0.0131792	140.798	0.62427
AT5009_F0238_Dive5159_Ev008_A007b	0.460085	-90.705	766.41	Dendrophyllia	Colonial	8258.21	85.0001	U-Th solution date		8118.8	457.547	1.11749e-06	4.88115e-08	0.082714	0.00217808		8258.21	85.0001	142.744	1.15313	146.139	1.1803	0.0848722	0.000472105	4.1164	0.0107736	100.193	0.485445
AT5009_F0238_Dive5159_Ev008_A007c	0.460085	-90.705	766.41	Dendrophyllia	Colonial	11599.1	95.9281	U-Th solution date		11014.8	554.608	1.4837e-06	5.94695e-08	0.110437	0.00255899		11599.1	95.9281	140.886	1.08459	145.604	1.11796	0.116654	0.000678616	3.95831	0.009954	86.9026	0.42865
AT5009_F0238_Dive5159_Ev008_A013	0.460085	-90.705	766.41	Desmophyllum	Solitary	-89.1366	206.103	Laser date		-89.1366	206.103	4.63695e-08	1.82766e-08	-0.000163241	-0.00108105
AT5009_F0406_Dive5161_Ev007_A001	0.460721	-90.7116	509.78	Desmophyllum	Solitary	287.657	187.827	Laser date		287.657	187.827	7.65571e-08	2.01279e-08	0.00378216	0.000982642
AT5009_F0566_Dive5161_Ev004_A001	0.460078	-90.7111	521.16	Dendrophyllia	Colonial	11803.9	77.2284	U-Th solution date		11853.5	527.335	1.56622e-06	6.18017e-08	0.118334	0.00239174		11803.9	77.2284	139.827	1.11671	144.592	1.15178	0.117929	0.000716351	3.7008	0.00946091	6.32476	0.190942
AT5009_F0566_Dive5161_Ev004_A002a	0.460078	-90.7111	521.16	Dendrophyllia / Madrepora	Colonial		Rejected			11688.4	519.851	1.54891e-06	5.47351e-08	0.11677	0.00236613		15207.1	1181.33	139.801	1.13828	145.963	1.28264	0.157787	0.00489878	4.07288	0.0106148	1308.63	668.323	Rejected based on high 232Th (>1000 ppt)
AT5009_F0566_Dive5161_Ev004_A002b	0.460078	-90.7111	521.16	Dendrophyllia / Madrepora	Colonial		Rejected			12743.8	650.28	1.65065e-06	6.79024e-08	0.126628	0.0029418		12388	83.1054	146.197	1.18338	151.428	1.2174	0.124443	0.000676681	3.6984	0.0101198	52.0423	0.300362	Rejected based on δ234U initial outside modern seawater range (145.6±3‰; samples less than 18 ka only)
AT5009_F0566_Dive5161_Ev004_A002c	0.460078	-90.7111	521.16	Dendrophyllia / Madrepora	Colonial		Rejected			9440.89	539.74	1.22986e-06	5.94621e-08	0.0954514	0.00254253		9933.36	63.6695	138.082	1.21509	142.039	1.24785	0.100095	0.000586196	4.2433	0.0109709	18.5754	0.226739	Rejected based on δ234U initial outside modern seawater range (145.6±3‰; samples less than 18 ka only)
AT5009_F0566_Dive5161_Ev004_A002d	0.460078	-90.7111	521.16	Dendrophyllia / Madrepora	Colonial	9921.12	73.3673	U-Th solution date		10005.9	498.084	1.33337e-06	5.89834e-08	0.100856	0.00231104		9921.12	73.3673	140.213	1.12636	144.228	1.15375	0.100357	0.000623036	4.26487	0.0140725	48.4409	0.262536
AT5009_F0566_Dive5161_Ev004_A002e	0.460078	-90.7111	521.16	Dendrophyllia / Madrepora	Colonial	10014	75.3665	U-Th solution date		11024.3	448.253	1.42798e-06	5.53997e-08	0.110514	0.00204184		10014	75.3665	140.145	1.1294	144.195	1.15754	0.101182	0.000667687	4.20631	0.0173689	38.8078	0.220541
AT5009_F0566_Dive5161_Ev004_A003a	0.460078	-90.7111	521.16	Dendrophyllia / Madrepora	Colonial	14828.3	594.866	Laser date		14828.3	594.866	1.93304e-06	6.36988e-08	0.145808	0.00260216
AT5009_F0566_Dive5161_Ev004_A003b	0.460078	-90.7111	521.16	Dendrophyllia / Madrepora	Colonial	11037.7	595.067	Laser date		11037.7	595.067	1.45891e-06	6.63645e-08	0.110646	0.0027399
AT5009_F0566_Dive5161_Ev004_A003c	0.460078	-90.7111	521.16	Dendrophyllia / Madrepora	Colonial	12835.5	585.74	Laser date		12835.5	585.74	1.70933e-06	6.32936e-08	0.127463	0.0026315
AT5009_F0566_Dive5161_Ev004_A004	0.460078	-90.7111	521.16	Dendrophyllia / Madrepora	Colonial	13442.7	78.9858	U-Th solution date		14373.7	568.915	1.89444e-06	5.85674e-08	0.141637	0.00249707		13442.7	78.9858	140.568	1.17467	146.031	1.2155	0.13338	0.000714229	3.95752	0.00933789	14.0842	0.255081
AT5009_F0566_Dive5161_Ev004_A005	0.460078	-90.7111	521.16	Dendrophyllia / Madrepora	Colonial	8461.26	62.3112	U-Th solution date		8069.26	453.985	1.08216e-06	4.69773e-08	0.0822173	0.0021714		8461.26	62.3112	142.109	1.15205	145.577	1.17581	0.0864031	0.000532634	4.4525	0.0121205	44.7266	0.289349
AT5009_F0566_Dive5161_Ev004_A007a	0.460078	-90.7111	521.16	Dendrophyllia / Madrepora	Colonial	12424.6	573.594	Laser date		12424.6	573.594	1.60409e-06	5.41055e-08	0.12365	0.00259948
AT5009_F0566_Dive5161_Ev004_A007b	0.460078	-90.7111	521.16	Dendrophyllia / Madrepora	Colonial	12088.7	459.875	Laser date		12088.7	459.875	1.605e-06	4.72805e-08	0.120525	0.002056
AT5009_F0566_Dive5161_Ev004_A009	0.460078	-90.7111	521.16	Desmophyllum	Solitary	128.776	160.787	Laser date		128.776	160.787	4.73362e-08	1.79739e-08	0.0021234	0.000839719
AT5009_F0566_Dive5161_Ev004_A010	0.460078	-90.7111	521.16	Desmophyllum	Solitary	203.058	201.093	Laser date		203.058	201.093	6.34736e-08	2.2533e-08	0.00290152	0.00105097
AT5009_F0566_Dive5161_Ev004_A011	0.460078	-90.7111	521.16	Desmophyllum	Solitary	101.233	163.517	Laser date		101.233	163.517	5.05426e-08	1.49623e-08	0.00183773	0.000855312
AT5009_F0566_Dive5161_Ev004_A012	0.460078	-90.7111	521.16	Desmophyllum	Solitary	255.096	244.923	Laser date		255.096	244.923	8.17007e-08	2.64153e-08	0.00344708	0.0012803
AT5009_F0566_Dive5161_Ev004_A013	0.460078	-90.7111	521.16	Desmophyllum	Solitary	13576.6	720.274	Laser date		13576.6	720.274	1.77956e-06	7.79514e-08	0.134323	0.00325661
AT5009_F0566_Dive5161_Ev004_A014	0.460078	-90.7111	521.16	Desmophyllum	Solitary	8704.88	58.8052	U-Th solution date		8868.95	389.905	1.21308e-06	4.21754e-08	0.089961	0.00182523		8704.88	58.8052	143.744	1.14013	147.348	1.16403	0.0889537	0.000452456	5.12125	0.0135794	62.5758	0.47029
AT5009_F0566_Dive5161_Ev004_A015	0.460078	-90.7111	521.16	Desmophyllum	Solitary	9593.75	78.0857	U-Th solution date		8820.04	426.276	1.19593e-06	4.6379e-08	0.0894873	0.00200377		9593.75	78.0857	142.361	1.08834	146.301	1.11549	0.0976544	0.000487819	3.71921	0.00883218	76.2163	0.397941
AT5009_F0566_Dive5161_Ev004_A016	0.460078	-90.7111	521.16	Desmophyllum	Solitary	8658.88	76.7233	U-Th solution date		7879.91	603.545	1.02155e-06	7.12494e-08	0.0803995	0.00291294		8658.88	76.7233	142.57	1.02017	146.128	1.04	0.0886783	0.000434131	4.03245	0.00969891	87.4395	0.398447
AT5009_F0566_Dive5161_Ev004_A017a	0.460078	-90.7111	521.16	Solitary cup coral	Solitary	9285.66	151.589	U-Th solution date		8593.45	687.951	1.09619e-06	7.5094e-08	0.087316	0.00328389		9285.66	151.589	140.974	1.08185	144.75	1.10911	0.0953877	0.000492159	3.31155	0.00764176	166.01	0.7328
AT5009_F0566_Dive5161_Ev004_A017b	0.460078	-90.7111	521.16	Solitary cup coral	Solitary	8559.1	308.973	U-Th solution date		9009.43	552.746	1.13439e-06	5.96423e-08	0.091314	0.00261391		8559.1	308.973	141.463	1.12703	144.952	1.15798	0.0899708	0.000464194	3.72634	0.00869731	396.728	1.71025
AT5009_F0566_Dive5161_Ev004_A017c	0.460078	-90.7111	521.16	Solitary cup coral	Solitary	11859	257.708	U-Th solution date		13257.8	1064.66	1.64441e-06	1.11753e-07	0.131405	0.00489184		11859	257.708	141.421	1.1129	146.27	1.14468	0.120917	0.000585923	3.47862	0.0078711	304.309	1.29853
AT5009_F0566_Dive5161_Ev004_A018	0.460078	-90.7111	521.16	Desmophyllum	Solitary	10769.5	89.4848	U-Th solution date		10679.6	746.774	1.31143e-06	7.26619e-08	0.107249	0.00348767		10769.5	89.4848	141.7	1.08915	146.105	1.11955	0.108915	0.000561155	3.0382	0.00699259	71.1659	0.348206
AT5009_F0566_Dive5161_Ev004_A020	0.460078	-90.7111	521.16	Solitary cup coral	Solitary	8280.26	51.0411	U-Th solution date		7951.26	375.946	1.0173e-06	3.70436e-08	0.0810819	0.00178045		8280.26	51.0411	143.381	1.13292	146.802	1.15485	0.0846657	0.00044599	4.51174	0.0134731	33.5216	0.183421
AT5009_F0566_Dive5161_Ev004_A021	0.460078	-90.7111	521.16	Solitary cup coral	Solitary	8575	224.083	U-Th solution date		8715.61	687.202	1.10977e-06	7.53224e-08	0.0884894	0.00327671		8575	224.083	142.43	1.14075	145.95	1.168	0.089381	0.000461446	3.86803	0.00942642	297.794	1.28216
AT5009_F0566_Dive5161_Ev004_A022	0.460078	-90.7111	521.16	Coral rubble	Other coral rubble		Rejected			8556.97	1313.48	1.13072e-06	1.16018e-07	0.0869349	0.00633656		9297.18	1266.87	153.071	1.04352	157.173	1.20726	0.10736	0.000581968	1.00319	0.00222564	445.897	1.89348	Rejected based on δ234U initial outside modern seawater range (145.6±3‰; samples less than 18 ka only)
AT5009_F0026_Dive5156_Ev001_A001	-0.378365	-90.8181	493.43	Desmophyllum	Solitary	18322.5	1050.53	Laser date		18322.5	1050.53	2.21091e-06	1.03124e-07	0.177049	0.00453392
AT5009_F0026_Dive5156_Ev001_A002	-0.378365	-90.8181	493.43	Dendrophyllia / Madrepora	Colonial	20403.9	120.194	U-Th solution date		18619.5	1069.87	2.2222e-06	9.48879e-08	0.179687	0.00459943		20403.9	120.194	133.524	1.11354	141.468	1.17488	0.195068	0.000966996	3.4081	0.00856406	45.8456	0.282455
AT5009_F0026_Dive5156_Ev001_A003a	-0.378365	-90.8181	493.43	Dendrophyllia / Madrepora	Colonial	17279.7	819.499	Laser date		17279.7	819.499	2.10087e-06	7.86652e-08	0.167833	0.00355264
AT5009_F0026_Dive5156_Ev001_A003b	-0.378365	-90.8181	493.43	Dendrophyllia / Madrepora	Colonial	16990.9	1070.78	Laser date		16990.9	1070.78	2.07378e-06	1.06146e-07	0.165274	0.00470121
AT5009_F0026_Dive5156_Ev001_A003c	-0.378365	-90.8181	493.43	Dendrophyllia / Madrepora	Colonial	17830.8	954.145	Laser date		17830.8	954.145	2.21068e-06	9.70524e-08	0.172728	0.00413503
AT5009_F0026_Dive5156_Ev001_A004a	-0.378365	-90.8181	493.43	Desmophyllum	Solitary	15935	826.362	Laser date		15935	826.362	1.95311e-06	7.62321e-08	0.15581	0.00363626
AT5009_F0026_Dive5156_Ev001_A004b	-0.378365	-90.8181	493.43	Desmophyllum	Solitary	17702.4	798.657	Laser date		17702.4	798.657	2.18457e-06	7.5524e-08	0.171596	0.00342097
AT5009_F0026_Dive5156_Ev001_A006	-0.378365	-90.8181	493.43	Madrepora	Colonial	20226.7	904.857	Laser date		20226.7	904.857	2.54905e-06	9.0726e-08	0.193674	0.00377955
AT5009_F0026_Dive5156_Ev001_A008	-0.378365	-90.8181	493.43	Desmophyllum	Solitary	21164.4	847.944	Laser date		21164.4	847.944	2.61244e-06	7.96664e-08	0.201765	0.00348204
AT5009_F0026_Dive5156_Ev001_A009	-0.378365	-90.8181	493.43	Madrepora	Colonial	20000.4	114.874	U-Th solution date		18244.2	803.882	2.27163e-06	6.5402e-08	0.176403	0.0034387		20000.4	114.874	136.612	1.06541	144.578	1.12536	0.192018	0.000953175	3.51464	0.00864856	35.956	0.25629
AT5009_F0026_Dive5156_Ev001_A010a	-0.378365	-90.8181	493.43	Dendrophyllia	Colonial	21292.1	1137.51	Laser date		21292.1	1137.51	2.58372e-06	1.02655e-07	0.202846	0.00476796
AT5009_F0026_Dive5156_Ev001_A010b	-0.378365	-90.8181	493.43	Dendrophyllia	Colonial	19768.2	982.531	Laser date		19768.2	982.531	2.48318e-06	9.48243e-08	0.189703	0.00416491
AT5009_F0026_Dive5156_Ev001_A010c	-0.378365	-90.8181	493.43	Dendrophyllia	Colonial	19895.2	1115.55	Laser date		19895.2	1115.55	2.49227e-06	1.13241e-07	0.190816	0.0047497
AT5009_F0026_Dive5156_Ev001_A011	-0.378365	-90.8181	493.43	Madrepora	Colonial	19300.7	111.544	U-Th solution date		17817.1	923.977	2.23222e-06	9.79567e-08	0.172617	0.00399796		19300.7	111.544	135.588	1.04199	143.213	1.09401	0.185783	0.00090972	3.80095	0.0088988	48.3854	0.310965
AT5009_F0026_Dive5156_Ev001_A012	-0.378365	-90.8181	493.43	Madrepora	Colonial	17845.2	1077.51	Laser date		17845.2	1077.51	2.14511e-06	9.05562e-08	0.172842	0.00469113
AT5009_F0026_Dive5156_Ev001_A013	-0.378365	-90.8181	493.43	Desmophyllum	Solitary	15061.9	927.855	Laser date		15061.9	927.855	1.90609e-06	9.85704e-08	0.147901	0.0041298
AT5009_F0042_Dive5156_Ev007_A001	-0.378038	-90.8177	476.73	Dendrophyllia	Colonial	19628.9	863.729	Laser date		19628.9	863.729	2.40116e-06	8.24115e-08	0.188515	0.00363653
AT5009_F0042_Dive5156_Ev007_A002	-0.378038	-90.8177	476.73	Dendrophyllia	Colonial	20370.7	114.947	U-Th solution date		18678.3	988.181	2.42348e-06	1.17197e-07	0.180184	0.00424249		20370.7	114.947	134.105	1.06215	142.069	1.1158	0.194679	0.000971248	3.50397	0.00819769	18.4297	0.20619
AT5009_F0042_Dive5156_Ev007_A003	-0.378038	-90.8177	476.73	Dendrophyllia	Colonial	21825.4	126.392	U-Th solution date		21749.1	893.113	2.64174e-06	8.13132e-08	0.20676	0.00365132		21825.4	126.392	135.306	1.11711	143.933	1.18194	0.207539	0.00104215	3.15795	0.00755942	27.7075	0.234235
AT5009_F0042_Dive5156_Ev007_A004	-0.378038	-90.8177	476.73	Dendrophyllia	Colonial	19674.2	149.174	U-Th solution date		19017.4	784.852	2.37667e-06	7.84676e-08	0.183174	0.003315		19674.2	149.174	136.226	1.00972	144.032	1.06105	0.189697	0.000970412	3.2167	0.00779101	109.908	0.517898
AT5009_F0042_Dive5156_Ev007_A005	-0.378038	-90.8177	476.73	Dendrophyllia	Colonial	19339.3	112.366	U-Th solution date		16819.8	791.897	2.175e-06	9.29885e-08	0.163712	0.00343413		19339.3	112.366	134.049	1.0595	141.597	1.11209	0.185745	0.000948155	4.06816	0.0100677	32.6967	0.251448
AT5009_F0042_Dive5156_Ev007_A006	-0.378038	-90.8177	476.73	Dendrophyllia	Colonial	20500.7	118.723	U-Th solution date		20208.8	903.343	2.48913e-06	8.8075e-08	0.193544	0.00377815		20500.7	118.723	134.383	1.1289	142.417	1.18562	0.195906	0.000994041	3.46145	0.00847075	25.1176	0.225022
AT5009_F0042_Dive5156_Ev007_A007	-0.378038	-90.8177	476.73	Dendrophyllia	Colonial	20092.2	112.738	U-Th solution date		20199.7	898.83	2.54932e-06	8.13135e-08	0.193453	0.00376123		20092.2	112.738	134.865	1.06647	142.766	1.12167	0.192461	0.000943475	3.66358	0.00853685	29.542	0.256004
AT5009_F0042_Dive5156_Ev007_A008a	-0.378038	-90.8177	476.73	Dendrophyllia	Colonial	22238.1	1128.76	Laser date		22238.1	1128.76	2.80209e-06	1.06964e-07	0.210893	0.00466922
AT5009_F0042_Dive5156_Ev007_A008b	-0.378038	-90.8177	476.73	Dendrophyllia	Colonial	15828.3	817.07	Laser date		15828.3	817.07	2.06136e-06	8.4312e-08	0.154826	0.00360261
AT5009_F0042_Dive5156_Ev007_A008c	-0.378038	-90.8177	476.73	Dendrophyllia	Colonial	17298.5	950.415	Laser date		17298.5	950.415	2.33587e-06	9.81099e-08	0.168	0.00412586
AT5009_F0042_Dive5156_Ev007_A008d	-0.378038	-90.8177	476.73	Dendrophyllia	Colonial	21034.1	1227.23	Laser date		21034.1	1227.23	2.76178e-06	1.26495e-07	0.200642	0.00516838
AT5009_F0042_Dive5156_Ev007_A009a	-0.378038	-90.8177	476.73	Desmophyllum	Solitary	16004.9	802.068	Laser date		16004.9	802.068	2.18163e-06	7.8584e-08	0.15644	0.00351716
AT5009_F0042_Dive5156_Ev007_A009b	-0.378038	-90.8177	476.73	Colonial coral	Colonial	19527	1188.31	Laser date		19527	1188.31	2.59436e-06	1.04099e-07	0.187606	0.00509436
AT5009_F0042_Dive5156_Ev007_A009c	-0.378038	-90.8177	476.73	Colonial coral	Colonial	234.338	233.257	Laser date		234.338	233.257	6.77213e-08	2.20803e-08	0.00322997	0.00122324
AT5009_F0042_Dive5156_Ev007_A009d	-0.378038	-90.8177	476.73	Colonial coral	Colonial	18587.2	863.826	Laser date		18587.2	863.826	2.49786e-06	7.7212e-08	0.179404	0.00367315
AT5009_F0042_Dive5156_Ev007_A010a	-0.378038	-90.8177	476.73	Solitary cup coral	Solitary	18073.5	747.504	Laser date		18073.5	747.504	2.38614e-06	7.72787e-08	0.174877	0.00318063
AT5009_F0042_Dive5156_Ev007_A010b	-0.378038	-90.8177	476.73	Solitary cup coral	Solitary	18017.7	982.756	Laser date		18017.7	982.756	2.35378e-06	9.50551e-08	0.174386	0.00423296
AT5009_F0042_Dive5156_Ev007_A010c	-0.378038	-90.8177	476.73	Solitary cup coral	Solitary	17780.4	697.324	Laser date		17780.4	697.324	2.35935e-06	7.06476e-08	0.172281	0.00294778
AT5009_F0042_Dive5156_Ev007_A011a	-0.378038	-90.8177	476.73	Desmophyllum	Solitary	15530.2	727.104	Laser date		15530.2	727.104	2.19826e-06	9.07742e-08	0.152156	0.00320127
AT5009_F0042_Dive5156_Ev007_A011b	-0.378038	-90.8177	476.73	Desmophyllum	Solitary	17885.4	803.201	Laser date		17885.4	803.201	2.47603e-06	9.05033e-08	0.173212	0.00343779
AT5009_F0042_Dive5156_Ev007_A011c	-0.378038	-90.8177	476.73	Desmophyllum	Solitary	208.069	235.523	Laser date		208.069	235.523	4.09489e-08	2.81268e-08	0.00295708	0.00123624
AT5009_F0042_Dive5156_Ev007_A012a	-0.378038	-90.8177	476.73	Desmophyllum	Solitary	18361.6	682.427	Laser date		18361.6	682.427	2.3025e-06	5.31832e-08	0.177426	0.00286906
AT5009_F0042_Dive5156_Ev007_A012b	-0.378038	-90.8177	476.73	Desmophyllum	Solitary	18413.6	836.52	Laser date		18413.6	836.52	2.436e-06	8.37257e-08	0.177861	0.00358391
AT5009_F0042_Dive5156_Ev007_A013a	-0.378038	-90.8177	476.73	Dendrophyllia	Colonial	18570.8	1152.51	Laser date		18570.8	1152.51	2.43022e-06	1.16043e-07	0.17929	0.00497628
AT5009_F0042_Dive5156_Ev007_A013b	-0.378038	-90.8177	476.73	Dendrophyllia	Colonial	18946.3	1135.68	Laser date		18946.3	1135.68	2.48659e-06	1.06864e-07	0.182541	0.00488124
AT5009_F0042_Dive5156_Ev007_A013c	-0.378038	-90.8177	476.73	Dendrophyllia	Colonial	17944.9	856.605	Laser date		17944.9	856.605	2.3066e-06	8.01454e-08	0.173762	0.00367725
AT5009_F0042_Dive5156_Ev007_A013d	-0.378038	-90.8177	476.73	Dendrophyllia	Colonial	18816.8	833.89	Laser date		18816.8	833.89	2.38333e-06	7.39813e-08	0.181411	0.00352505
AT5009_F0042_Dive5156_Ev007_A013e	-0.378038	-90.8177	476.73	Dendrophyllia	Colonial	22843	1114.33	Laser date		22843	1114.33	2.80867e-06	1.04742e-07	0.216024	0.00455317
AT5009_F0042_Dive5156_Ev007_A014	-0.378038	-90.8177	476.73	Dendrophyllia	Colonial	19142	123.458	U-Th solution date		18632.3	913.581	2.32591e-06	8.20995e-08	0.179767	0.00389083		19142	123.458	134.642	1.01449	142.142	1.06483	0.18443	0.000938157	3.48238	0.0100687	71.9865	1.02612
AT5009_F0042_Dive5156_Ev007_A015	-0.378038	-90.8177	476.73	Coral rubble	Other coral rubble	18384.5	908.146	Laser date		18384.5	908.146	2.27696e-06	8.53612e-08	0.177592	0.00389691
AT5009_F0040_Dive5156_Ev004_A001	-0.378267	-90.8178	469.14	Colonial coral	Colonial	1118.46	146.768	U-Th solution date		1249.77	351.075	2.33559e-07	3.68014e-08	0.0138016	0.00181944		1118.46	146.768	145.58	1.1069	146.071	1.11478	0.0139913	7.18891e-05	3.99104	0.00722709	205.237	0.829793
AT5009_F0040_Dive5156_Ev004_A002	-0.378267	-90.8178	469.14	Colonial coral	Colonial	525.817	254.495	Laser date		525.817	254.495	1.2748e-07	2.52396e-08	0.00627401	0.00132234
AT5009_F0040_Dive5156_Ev004_A003a	-0.378267	-90.8178	469.14	Colonial coral	Colonial	21268.3	968.365	Laser date		21268.3	968.365	2.52523e-06	7.14034e-08	0.202648	0.0040241
AT5009_F0040_Dive5156_Ev004_A003b	-0.378267	-90.8178	469.14	Colonial coral	Colonial	177.838	1675.58	Laser date		177.838	1675.58	3.46907e-07	1.24275e-07	0.00257441	0.00877498
AT5009_F0040_Dive5156_Ev004_A003c	-0.378267	-90.8178	469.14	Colonial coral	Colonial	680.532	282.64	Laser date		680.532	282.64	1.46901e-07	2.69599e-08	0.00788141	0.00147125
AT5009_F0040_Dive5156_Ev004_A004a	-0.378267	-90.8178	469.14	Solitary cup coral	Solitary	161.137	248.887	Laser date		161.137	248.887	8.19767e-08	1.98373e-08	0.00245866	0.0013037
AT5009_F0040_Dive5156_Ev004_A004b	-0.378267	-90.8178	469.14	Solitary cup coral	Solitary	295.785	229.093	Laser date		295.785	229.093	9.45623e-08	1.96889e-08	0.0038744	0.00119627
AT5009_F0096_Dive5156_Ev004_A001	-0.378267	-90.8178	469.14	Colonial coral	Colonial	627.881	270.157	Laser date		627.881	270.157	1.39104e-07	2.59421e-08	0.0073418	0.0014071
AT5009_F0030_Dive5156_Ev003_A001	-0.378269	-90.8178	469.08	Colonial coral	Colonial	89.1725	228.947	Laser date		89.1725	228.947	6.56422e-08	2.26795e-08	0.00171057	0.00120104
AT5009_F0165_Dive5156_Ev002_A001	-0.378265	-90.8178	468.82	Colonial coral	Colonial	329.453	260.909	Laser date		329.453	260.909	9.06129e-08	2.46361e-08	0.00422101	0.0013604
AT5009_F0165_Dive5156_Ev002_A002	-0.378265	-90.8178	468.82	Desmophyllum cf.	Solitary	138.571	289.521	Laser date		138.571	289.521	7.11148e-08	2.77381e-08	0.0022215	0.00151957
AT5009_F0012_Dive5156_Ev002_A001	-0.378265	-90.8178	468.82	Colonial coral	Colonial	418.184	275.1	Laser date		418.184	275.1	1.15184e-07	2.40926e-08	0.00515534	0.00143547
AT5009_F0012_Dive5156_Ev002_A002	-0.378265	-90.8178	468.82	Desmophyllum	Solitary	-59.458	303.952	Laser date		-59.458	303.952	7.3328e-08	2.80513e-08	0.000149975	0.00159113
AT5009_F0012_Dive5156_Ev002_A003	-0.378265	-90.8178	468.82	Madrepora	Colonial	-57.1887	262.757	Laser date		-57.1887	262.757	5.3425e-08	2.46338e-08	0.000172893	0.00138439
AT5009_F0566_Dive5161_Ev004_A006a	0.460078	-90.7111	521.16	Dendrophyllia / Madrepora	Colonial	10283.9	617.204	Laser date		10283.9	617.204	1.30104e-06	6.43065e-08	0.103498	0.00289858
AT5009_F0566_Dive5161_Ev004_A006b	0.460078	-90.7111	521.16	Dendrophyllia / Madrepora	Colonial	9243.42	60.4983	U-Th solution date		10478.1	541.295	1.24514e-06	5.19356e-08	0.105361	0.00251417		9243.42	60.4983	142.648	1.09497	146.45	1.11873	0.0940619	0.000479818	4.68559	0.0120178	54.6137	0.24845
AT5009_F0566_Dive5161_Ev004_A006c	0.460078	-90.7111	521.16	Dendrophyllia / Madrepora	Colonial	11977	90.3508	U-Th solution date		12161.7	656.381	1.45043e-06	6.6924e-08	0.121206	0.00299237		11977	90.3508	142.216	1.05679	147.134	1.09069	0.120345	0.000612441	3.65655	0.00901696	79.0584	0.353939
AT5009_F0566_Dive5161_Ev004_A006d	0.460078	-90.7111	521.16	Dendrophyllia / Madrepora	Colonial	9312.4	54.0682	U-Th solution date		9691.2	549.929	1.1292e-06	6.33056e-08	0.0978528	0.00258894		9312.4	54.0682	143.15	1.10057	146.994	1.13034	0.0946748	0.000461785	4.38943	0.0107403	36.0922	0.215846
AT5009_F0566_Dive5161_Ev004_A008a	0.460078	-90.7111	521.16	Dendrophyllia / Madrepora	Colonial	8421.03	71.4271	U-Th solution date		9788.06	623.665	1.14584e-06	5.92333e-08	0.0987867	0.00293248		8421.03	71.4271	144.476	1.03945	147.983	1.06408	0.0864646	0.000415877	4.01987	0.00901508	80.1377	0.38912
AT5009_F0566_Dive5161_Ev004_A008b	0.460078	-90.7111	521.16	Dendrophyllia / Madrepora	Colonial	10891.1	65.2824	U-Th solution date		11643.3	561.014	1.33244e-06	4.58485e-08	0.116343	0.00255368		10891.1	65.2824	143.526	1.04447	148.033	1.07331	0.10989	0.000549112	3.93835	0.0101533	40.21	0.209788
AT5009_F0566_Dive5161_Ev004_A008c	0.460078	-90.7111	521.16	Dendrophyllia / Madrepora	Colonial	9423.55	248.766	U-Th solution date		10146	504.501	1.15931e-06	4.37728e-08	0.102192	0.00233963		9423.55	248.766	143.711	1.04594	147.616	1.07955	0.0979192	0.000479973	4.05638	0.00983257	347.115	1.46744
AT5009_F0229_Dive5158_Ev007_A001	-0.146091	-90.8851	512.16	Desmophyllum	Solitary	690.182	13.1538	U-Th solution date		1165.84	229.205	1.64662e-07	2.34798e-08	0.0129315	0.00118242		690.182	13.1538	143.989	1.09519	144.302	1.09981	0.00812945	4.51703e-05	4.62803	0.0108623	20.1205	0.149857
AT5009_F0228_Dive5158_Ev005_A001a	-0.147305	-90.8853	621.93	Dendrophyllia	Colonial	2315.02	25.4704	U-Th solution date		3034.06	565.356	4.03123e-07	5.62669e-08	0.0321283	0.00285278		2315.02	25.4704	144.233	1.07928	145.205	1.08678	0.0250454	0.000126976	2.77025	0.00690635	21.6375	0.120354
AT5009_F0228_Dive5158_Ev005_A001b	-0.147305	-90.8853	621.93	Dendrophyllia	Colonial	93615.9	4563.84	Laser date		93615.9	4563.84	7.70609e-06	1.82614e-07	0.648338	0.00928187
AT5009_F0228_Dive5158_Ev005_A001c	-0.147305	-90.8853	621.93	Dendrophyllia	Colonial	116936	6783.91	Laser date		116936	6783.91	8.41378e-06	2.35524e-07	0.736765	0.0109851
AT5009_F0228_Dive5158_Ev005_A002a	-0.147305	-90.8853	621.93	Caryophyllia	Solitary	36318.2	1476.11	Laser date		36318.2	1476.11	3.98087e-06	1.04572e-07	0.322592	0.0052345
AT5009_F0228_Dive5158_Ev005_A002b	-0.147305	-90.8853	621.93	Caryophyllia	Solitary	63584.7	2846.08	Laser date		63584.7	2846.08	6.40674e-06	1.59888e-07	0.500216	0.0078119
AT5009_F0228_Dive5158_Ev005_A002c	-0.147305	-90.8853	621.93	Caryophyllia	Solitary	36377.1	2026.67	Laser date		36377.1	2026.67	3.70422e-06	1.62175e-07	0.323003	0.00733456
AT5009_F0228_Dive5158_Ev005_A003a	-0.147305	-90.8853	621.93	Lochmaeotrochus	Solitary	58892.1	2792.14	Laser date		58892.1	2792.14	5.49457e-06	1.52055e-07	0.472812	0.00797624
AT5009_F0228_Dive5158_Ev005_A003b	-0.147305	-90.8853	621.93	Lochmaeotrochus	Solitary	62669.9	5201.38	Laser date		62669.9	5201.38	6.05114e-06	2.66979e-07	0.494799	0.0147347
AT5009_F0228_Dive5158_Ev005_A003c	-0.147305	-90.8853	621.93	Lochmaeotrochus	Solitary	52289.6	2657.95	Laser date		52289.6	2657.95	4.8014e-06	1.40814e-07	0.432208	0.00818581
AT5009_F0228_Dive5158_Ev005_A004a	-0.147305	-90.8853	621.93	Dendrophyllia	Colonial	77877.8	3968.95	Laser date		77877.8	3968.95	6.44413e-06	1.72489e-07	0.57615	0.00949848
AT5009_F0228_Dive5158_Ev005_A004b	-0.147305	-90.8853	621.93	Dendrophyllia	Colonial	50757.8	2396.38	Laser date		50757.8	2396.38	4.71956e-06	1.40753e-07	0.4224	0.00746422
AT5009_F0228_Dive5158_Ev005_A005	-0.147305	-90.8853	621.93	Desmophyllum	Solitary	5913.72	479.156	Laser date		5913.72	479.156	7.12773e-07	4.62886e-08	0.0610686	0.00235517
AT5009_F0228_Dive5158_Ev005_A006a	-0.147305	-90.8853	621.93	Desmophyllum	Solitary	3257.26	307.851	Laser date		3257.26	307.851	3.97773e-07	2.76832e-08	0.0344113	0.00154602
AT5009_F0228_Dive5158_Ev005_A006b	-0.147305	-90.8853	621.93	Desmophyllum	Solitary	2458.03	21.6042	U-Th solution date		2612	391.435	3.42652e-07	3.78451e-08	0.0278306	0.00199426		2458.03	21.6042	143.213	1.16029	144.238	1.17107	0.0264335	0.000135887	4.16428	0.0107368	24.5024	0.138933
AT5009_F0228_Dive5158_Ev005_A007a	-0.147305	-90.8853	621.93	Desmophyllum	Solitary	6293.83	372.391	U-Th solution date		6298.14	475.756	9.51291e-07	6.58589e-08	0.0648957	0.00233275		6293.83	372.391	144.175	1.1201	146.788	1.14985	0.0686603	0.000345893	3.21811	0.00737977	419.117	1.77028
AT5009_F0228_Dive5158_Ev005_A007b	-0.147305	-90.8853	621.93	Desmophyllum	Solitary	6073.55	54.3691	U-Th solution date		6231.47	351.025	9.26311e-07	3.61461e-08	0.064232	0.00171046		6073.55	54.3691	144.558	1.14359	147.085	1.1606	0.0632485	0.000320857	3.61784	0.00856281	55.0124	0.290157
AT5009_F0228_Dive5158_Ev005_A008a	-0.147305	-90.8853	621.93	Desmophyllum	Solitary	2122.99	23.2236	U-Th solution date		2229.59	323.321	3.60763e-07	4.10939e-08	0.0239151	0.0016569		2122.99	23.2236	144.216	1.16508	145.113	1.16821	0.0230484	0.000118907	3.73687	0.00886581	26.3507	0.205588
AT5009_F0228_Dive5158_Ev005_A008b	-0.147305	-90.8853	621.93	Desmophyllum	Solitary	383.365	202.764	Laser date		383.365	202.764	9.5898e-08	2.76941e-08	0.00478977	0.00106172
AT5009_F0228_Dive5158_Ev005_A008c	-0.147305	-90.8853	621.93	Desmophyllum	Solitary	57044.7	2544.36	Laser date		57044.7	2544.36	6.75068e-06	1.79287e-07	0.461799	0.00740466
AT5009_F0228_Dive5158_Ev005_A009a	-0.147305	-90.8853	621.93	Dendrophyllia / Madrepora	Colonial	107321	4369.72	Laser date		107321	4369.72	1.02045e-05	1.74908e-07	0.702869	0.00753595
AT5009_F0228_Dive5158_Ev005_A009b	-0.147305	-90.8853	621.93	Dendrophyllia / Madrepora	Colonial	997.796	348.385	Laser date		997.796	348.385	2.08398e-07	4.0006e-08	0.0111874	0.00181024
AT5009_F0228_Dive5158_Ev005_A009c	-0.147305	-90.8853	621.93	Dendrophyllia / Madrepora	Colonial	75748	3341.17	Laser date		75748	3341.17	8.2789e-06	1.93503e-07	0.565512	0.00808042
AT5009_F0228_Dive5158_Ev005_A010a	-0.147305	-90.8853	621.93	Dendrophyllia / Madrepora	Colonial	71655.5	2469.99	Laser date		71655.5	2469.99	7.88505e-06	1.2985e-07	0.544432	0.00603625
AT5009_F0228_Dive5158_Ev005_A010b	-0.147305	-90.8853	621.93	Dendrophyllia / Madrepora	Colonial	8567.07	216.076	U-Th solution date		8552.89	473.89	1.28898e-06	5.7795e-08	0.0869052	0.00224877		8567.07	216.076	143.825	1.11468	147.375	1.13723	0.0893279	0.000441848	3.94821	0.0102897	291.789	1.22405
AT5009_F0228_Dive5158_Ev005_A011	-0.147305	-90.8853	621.93	Coral rubble	Other coral rubble	59974.1	2175.73	Laser date		59974.1	2175.73	6.99479e-06	1.44621e-07	0.479341	0.00603141
AT5009_F0227_Dive5158_Ev006_A001	-0.146253	-90.8852	555.21	Desmophyllum	Solitary	164.499	334.623	Laser date		164.499	334.623	8.66999e-08	4.17821e-08	0.00251049	0.00174158
AT5009_F0227_Dive5158_Ev006_A002	-0.146253	-90.8852	555.21	Desmophyllum	Solitary	-76.4871	233.559	Laser date		-76.4871	233.559	7.051e-08	2.48834e-08	-2.55666e-05	-0.00122785
AT5009_F0227_Dive5158_Ev006_A003	-0.146253	-90.8852	555.21	Desmophyllum	Solitary	-5.21916	256.479	Laser date		-5.21916	256.479	8.89308e-08	2.90745e-08	0.000719986	0.00134136
AT5009_F0227_Dive5158_Ev006_A004	-0.146253	-90.8852	555.21	Desmophyllum	Solitary	364.354	274.472	Laser date		364.354	274.472	1.33767e-07	3.10034e-08	0.00459256	0.00143212
AT5009_F0227_Dive5158_Ev006_A005	-0.146253	-90.8852	555.21	Desmophyllum	Solitary	104.688	221.016	Laser date		104.688	221.016	6.35717e-08	2.58552e-08	0.00188045	0.00115853
AT5009_F0227_Dive5158_Ev006_A006	-0.146253	-90.8852	555.21	Desmophyllum	Solitary	318.521	248.485	Laser date		318.521	248.485	9.69354e-08	3.07806e-08	0.00410794	0.00130117
AT5009_F0227_Dive5158_Ev006_A007	-0.146253	-90.8852	555.21	Desmophyllum	Solitary	236.328	205.749	Laser date		236.328	205.749	8.45289e-08	2.38153e-08	0.00325017	0.00108059
AT5009_F0227_Dive5158_Ev006_A008	-0.146253	-90.8852	555.21	Desmophyllum	Solitary	279.689	234.706	Laser date		279.689	234.706	9.49455e-08	2.74731e-08	0.00370923	0.00123177
AT5009_F0227_Dive5158_Ev006_A009	-0.146253	-90.8852	555.21	Desmophyllum	Solitary	590.652	247.446	Laser date		590.652	247.446	1.47387e-07	2.8994e-08	0.00696022	0.0012885
AT5009_F0227_Dive5158_Ev006_A010	-0.146253	-90.8852	555.21	Desmophyllum	Solitary	807.284	215.909	Laser date		807.284	215.909	1.68531e-07	2.79058e-08	0.00921255	0.00112153
AT5009_F0227_Dive5158_Ev006_A011	-0.146253	-90.8852	555.21	Desmophyllum	Solitary	457.293	284.321	Laser date		457.293	284.321	1.49789e-07	2.80081e-08	0.00555676	0.00148141
AT5009_F0227_Dive5158_Ev006_A012	-0.146253	-90.8852	555.21	Desmophyllum	Solitary	59.2604	269.325	Laser date		59.2604	269.325	8.18316e-08	2.97562e-08	0.00139691	0.0014078
AT5009_F0227_Dive5158_Ev006_A013	-0.146253	-90.8852	555.21	Desmophyllum	Solitary	225.885	201.804	Laser date		225.885	201.804	9.37344e-08	2.28896e-08	0.0031431	0.00105783
AT5009_F0227_Dive5158_Ev006_A014	-0.146253	-90.8852	555.21	Desmophyllum	Solitary	238.555	231.964	Laser date		238.555	231.964	9.10974e-08	2.27871e-08	0.00327936	0.00121555
AT5009_F0227_Dive5158_Ev006_A015	-0.146253	-90.8852	555.21	Desmophyllum	Solitary	309.156	339.028	Laser date		309.156	339.028	1.10101e-07	4.10285e-08	0.00402162	0.00176786
AT5009_F0227_Dive5158_Ev006_A016	-0.146253	-90.8852	555.21	Desmophyllum	Solitary	400.805	289.071	Laser date		400.805	289.071	1.13416e-07	3.46381e-08	0.00496951	0.00151505
AT5009_F0227_Dive5158_Ev006_A017	-0.146253	-90.8852	555.21	Desmophyllum	Solitary	412.498	201.173	Laser date		412.498	201.173	7.77739e-08	2.40054e-08	0.0050914	0.00105239
AT5009_F0227_Dive5158_Ev006_A018	-0.146253	-90.8852	555.21	Desmophyllum	Solitary	392.041	229.411	Laser date		392.041	229.411	7.45705e-08	2.88728e-08	0.00487699	0.00119935
AT5009_F0227_Dive5158_Ev006_A019	-0.146253	-90.8852	555.21	Desmophyllum	Solitary	513.863	266.184	Laser date		513.863	266.184	9.38618e-08	3.44589e-08	0.00615329	0.00139179
AT5009_F0227_Dive5158_Ev006_A020	-0.146253	-90.8852	555.21	Desmophyllum	Solitary	527.136	243.409	Laser date		527.136	243.409	1.45093e-07	2.69327e-08	0.00628382	0.00126354
AT5009_F0227_Dive5158_Ev006_A021	-0.146253	-90.8852	555.21	Desmophyllum	Solitary	-23.3657	339.781	Laser date		-23.3657	339.781	7.00383e-08	3.51784e-08	0.000527374	0.00178585
AT5009_F0227_Dive5158_Ev006_A022	-0.146253	-90.8852	555.21	Desmophyllum	Solitary	300.507	248.344	Laser date		300.507	248.344	1.1207e-07	2.89672e-08	0.00392211	0.00130062
AT5009_F0227_Dive5158_Ev006_A023	-0.146253	-90.8852	555.21	Desmophyllum	Solitary	156.121	251.775	Laser date		156.121	251.775	1.11932e-07	3.9662e-08	0.00241086	0.00131966
AT5009_F0227_Dive5158_Ev006_A024	-0.146253	-90.8852	555.21	Desmophyllum	Solitary	205.247	321.665	Laser date		205.247	321.665	1.1439e-07	3.92895e-08	0.00291274	0.00168044
AT5009_F0227_Dive5158_Ev006_A025	-0.146253	-90.8852	555.21	Desmophyllum	Solitary	62.8262	233.693	Laser date		62.8262	233.693	6.27675e-08	2.71582e-08	0.00142968	0.00122692
AT5009_F0227_Dive5158_Ev006_A026	-0.146253	-90.8852	555.21	Desmophyllum	Solitary	135.065	358.679	Laser date		135.065	358.679	1.04116e-07	4.03987e-08	0.00218754	0.00187592
AT5009_F0227_Dive5158_Ev006_A027	-0.146253	-90.8852	555.21	Desmophyllum	Solitary	196.58	228.009	Laser date		196.58	228.009	9.46566e-08	2.38063e-08	0.00283706	0.00119979
AT5009_F0227_Dive5158_Ev006_A028	-0.146253	-90.8852	555.21	Desmophyllum	Solitary	401.06	304.774	Laser date		401.06	304.774	1.36572e-07	3.25554e-08	0.0049605	0.00159127
AT5009_F0227_Dive5158_Ev006_A029	-0.146253	-90.8852	555.21	Desmophyllum	Solitary	283.302	432.162	Laser date		283.302	432.162	1.29734e-07	4.40758e-08	0.00374459	0.00225476
AT5009_F0227_Dive5158_Ev006_A030	-0.146253	-90.8852	555.21	Desmophyllum	Solitary	195.495	454.84	Laser date		195.495	454.84	1.26349e-07	4.59078e-08	0.00281303	0.0023737
AT5009_F0227_Dive5158_Ev006_A031	-0.146253	-90.8852	555.21	Desmophyllum	Solitary	278.342	340.049	Laser date		278.342	340.049	1.1185e-07	3.5061e-08	0.00369108	0.00177368
AT5009_F0227_Dive5158_Ev006_A032	-0.146253	-90.8852	555.21	Desmophyllum	Solitary	-160.827	366.726	Laser date		-160.827	366.726	4.91952e-08	3.56287e-08	-0.000912164	-0.00192056
AT5009_F0227_Dive5158_Ev006_A033	-0.146253	-90.8852	555.21	Desmophyllum	Solitary	211.839	349.88	Laser date		211.839	349.88	9.29699e-08	3.90336e-08	0.00298782	0.00182973
AT5009_F0227_Dive5158_Ev006_A034	-0.146253	-90.8852	555.21	Desmophyllum	Solitary	669.488	347.366	Laser date		669.488	347.366	1.56755e-07	3.78075e-08	0.00777257	0.00180366
AT5009_F0227_Dive5158_Ev006_A035	-0.146253	-90.8852	555.21	Desmophyllum	Solitary	49.234	274.613	Laser date		49.234	274.613	7.14671e-08	2.67397e-08	0.00129192	0.00144085
AT5009_F0227_Dive5158_Ev006_A036	-0.146253	-90.8852	555.21	Desmophyllum	Solitary	280.289	281.838	Laser date		280.289	281.838	1.0599e-07	2.27706e-08	0.00371474	0.0014696
AT5009_F0227_Dive5158_Ev006_A037	-0.146253	-90.8852	555.21	Desmophyllum	Solitary	137.691	286.124	Laser date		137.691	286.124	7.85052e-08	2.75305e-08	0.00221537	0.00150213
AT5009_F0227_Dive5158_Ev006_A038	-0.146253	-90.8852	555.21	Desmophyllum	Solitary	363.888	202.764	Laser date		363.888	202.764	7.66713e-08	2.10106e-08	0.00458709	0.00105966
AT5009_F0227_Dive5158_Ev006_A039	-0.146253	-90.8852	555.21	Desmophyllum	Solitary	391.347	216.241	Laser date		391.347	216.241	8.10074e-08	2.18771e-08	0.00487266	0.00113389
AT5009_F0227_Dive5158_Ev006_A040	-0.146253	-90.8852	555.21	Desmophyllum	Solitary	272.22	215.218	Laser date		272.22	215.218	6.3672e-08	2.26782e-08	0.00362697	0.0011255
AT5009_F0227_Dive5158_Ev006_A041	-0.146253	-90.8852	555.21	Desmophyllum	Solitary	61.6167	364.787	Laser date		61.6167	364.787	9.09634e-08	3.82799e-08	0.00141494	0.00191264
AT5009_F0227_Dive5158_Ev006_A042	-0.146253	-90.8852	555.21	Desmophyllum	Solitary	77.3846	315.742	Laser date		77.3846	315.742	8.39924e-08	3.3472e-08	0.00158398	0.00165103
AT5009_F0227_Dive5158_Ev006_A043	-0.146253	-90.8852	555.21	Desmophyllum	Solitary	175.643	264.009	Laser date		175.643	264.009	8.89683e-08	2.6845e-08	0.00261832	0.00138172
AT5009_F0227_Dive5158_Ev006_A044	-0.146253	-90.8852	555.21	Desmophyllum	Solitary	722.287	242.711	Laser date		722.287	242.711	1.44581e-07	2.76655e-08	0.00832021	0.00126716
AT5009_F0227_Dive5158_Ev006_A045	-0.146253	-90.8852	555.21	Desmophyllum	Solitary	71.2524	250.602	Laser date		71.2524	250.602	6.10477e-08	2.40266e-08	0.00152331	0.00130965
AT5009_F0227_Dive5158_Ev006_A046	-0.146253	-90.8852	555.21	Desmophyllum	Solitary	215.667	241.016	Laser date		215.667	241.016	8.25082e-08	2.65476e-08	0.00303862	0.00126421
AT5009_F0227_Dive5158_Ev006_A047	-0.146253	-90.8852	555.21	Desmophyllum	Solitary	849.504	263.889	Laser date		849.504	263.889	1.45401e-07	2.99667e-08	0.0096485	0.00137253
AT5009_F0227_Dive5158_Ev006_A048	-0.146253	-90.8852	555.21	Desmophyllum	Solitary	893.445	27.6695	U-Th solution date		1183.48	268.784	1.97493e-07	3.36737e-08	0.0131136	0.00138817		893.445	27.6695	144.13	1.11488	144.525	1.11767	0.0103992	6.19882e-05	4.67148	0.0108949	44.2747	0.310833
AT5009_F0227_Dive5158_Ev006_A049	-0.146253	-90.8852	555.21	Desmophyllum	Solitary	177.629	226.199	Laser date		177.629	226.199	5.83093e-08	2.25619e-08	0.00263191	0.00118408
AT5009_F0227_Dive5158_Ev006_A050	-0.146253	-90.8852	555.21	Desmophyllum	Solitary	-61.2137	280.691	Laser date		-61.2137	280.691	5.72932e-08	2.60784e-08	0.000134588	0.00147396
AT5009_F0227_Dive5158_Ev006_A051	-0.146253	-90.8852	555.21	Desmophyllum	Solitary	-128.424	324.634	Laser date		-128.424	324.634	6.75184e-08	3.37475e-08	-0.000571976	-0.00170436
AT5009_F0227_Dive5158_Ev006_A052	-0.146253	-90.8852	555.21	Desmophyllum	Solitary	-18.75	399.939	Laser date		-18.75	399.939	8.70702e-08	3.29394e-08	0.000581357	0.00209556
AT5009_F0227_Dive5158_Ev006_A053	-0.146253	-90.8852	555.21	Desmophyllum	Solitary	119.482	285.1	Laser date		119.482	285.1	7.68342e-08	2.83639e-08	0.00201813	0.00149209
AT5009_F0227_Dive5158_Ev006_A054	-0.146253	-90.8852	555.21	Desmophyllum	Solitary	684.996	304.289	Laser date		684.996	304.289	1.5409e-07	3.45032e-08	0.00794684	0.00158376
AT5009_F0227_Dive5158_Ev006_A055	-0.146253	-90.8852	555.21	Desmophyllum	Solitary	316.644	334.099	Laser date		316.644	334.099	1.12436e-07	3.38326e-08	0.00409139	0.00174459
AT5009_F0227_Dive5158_Ev006_A056	-0.146253	-90.8852	555.21	Desmophyllum	Solitary	42.1403	547.279	Laser date		42.1403	547.279	1.33455e-07	5.43126e-08	0.00121046	0.00286065
AT5009_F0227_Dive5158_Ev006_A057	-0.146253	-90.8852	555.21	Desmophyllum	Solitary	-113.276	441.252	Laser date		-113.276	441.252	1.05322e-07	3.91754e-08	-0.0004119	-0.00231325
AT5009_F0227_Dive5158_Ev006_A058	-0.146253	-90.8852	555.21	Desmophyllum	Solitary	18529.9	99.3619	U-Th solution date		17792.1	1157.27	2.39511e-06	1.23124e-07	0.172394	0.00503535		18529.9	99.3619	135.494	1.06146	142.8	1.11099	0.178749	0.000855037	4.52139	0.0102281	16.0854	0.214043
AT5009_F0227_Dive5158_Ev006_A059	-0.146253	-90.8852	555.21	Desmophyllum	Solitary	988.618	416.384	Laser date		988.618	416.384	2.00947e-07	5.14139e-08	0.0110801	0.00216642
AT5009_F0227_Dive5158_Ev006_A060	-0.146253	-90.8852	555.21	Desmophyllum	Solitary	905.069	423.275	Laser date		905.069	423.275	2.01629e-07	4.98267e-08	0.0102293	0.00220207
AT5009_F0227_Dive5158_Ev006_A061	-0.146253	-90.8852	555.21	Caryophyllia	Solitary	739.029	261.333	Laser date		739.029	261.333	1.54993e-07	2.97616e-08	0.00849449	0.00136287
AT5009_F0227_Dive5158_Ev006_A062	-0.146253	-90.8852	555.21	Desmophyllum	Solitary	138.64	449.806	Laser date		138.64	449.806	1.34293e-07	4.58004e-08	0.00223516	0.00235804
AT5009_F0227_Dive5158_Ev006_A063	-0.146253	-90.8852	555.21	Desmophyllum	Solitary	-237.001	576.485	Laser date		-237.001	576.485	1.00058e-07	5.55455e-08	-0.0017089	-0.00303577
AT5009_F0227_Dive5158_Ev006_A064	-0.146253	-90.8852	555.21	Desmophyllum	Solitary	212.293	543.549	Laser date		212.293	543.549	1.49279e-07	5.49275e-08	0.00300984	0.00284866
AT5009_F0227_Dive5158_Ev006_A065	-0.146253	-90.8852	555.21	Desmophyllum	Solitary	609.477	290.535	Laser date		609.477	290.535	1.60289e-07	3.50691e-08	0.00714888	0.00151587
AT5009_F0227_Dive5158_Ev006_A066	-0.146253	-90.8852	555.21	Desmophyllum	Solitary	514.399	618.039	Laser date		514.399	618.039	2.3757e-07	7.48597e-08	0.00613638	0.00321788
AT5009_F0227_Dive5158_Ev006_A067	-0.146253	-90.8852	555.21	Desmophyllum	Solitary	686.515	442.177	Laser date		686.515	442.177	1.81828e-07	4.60593e-08	0.00795389	0.00230063
AT5009_F0227_Dive5158_Ev006_A068	-0.146253	-90.8852	555.21	Desmophyllum	Solitary	965.885	356.794	Laser date		965.885	356.794	1.77673e-07	4.34602e-08	0.0108577	0.00185558
AT5009_F0227_Dive5158_Ev006_A069	-0.146253	-90.8852	555.21	Desmophyllum	Solitary	948.244	356.208	Laser date		948.244	356.208	1.8015e-07	4.70256e-08	0.0106892	0.00184605
AT5009_F0227_Dive5158_Ev006_A070	-0.146253	-90.8852	555.21	Desmophyllum	Solitary	651.372	410.138	Laser date		651.372	410.138	1.55351e-07	4.8598e-08	0.00757585	0.00213999
AT5009_F0227_Dive5158_Ev006_A071a	-0.146253	-90.8852	555.21	Desmophyllum	Solitary	698.142	633.377	Laser date		698.142	633.377	1.62229e-07	7.65377e-08	0.00808393	0.00331332
AT5009_F0227_Dive5158_Ev006_A071b	-0.146253	-90.8852	555.21	Desmophyllum	Solitary	273.657	397.354	Laser date		273.657	397.354	9.13864e-08	3.78048e-08	0.003634	0.00208116
AT5009_F0227_Dive5158_Ev006_A071c	-0.146253	-90.8852	555.21	Desmophyllum	Solitary	314.483	388.865	Laser date		314.483	388.865	9.5725e-08	4.14634e-08	0.00407468	0.00203401
AT5009_F0227_Dive5158_Ev006_A072	-0.146253	-90.8852	555.21	Colonial coral	Colonial	615.588	70.3158	U-Th solution date		1014.31	542.906	2.01778e-07	5.60583e-08	0.011359	0.00281484		615.588	70.3158	144.859	1.08575	145.145	1.08864	0.00796017	4.51081e-05	4.21357	0.0105055	103.358	0.469473
AT5009_F0227_Dive5158_Ev006_A073	-0.146253	-90.8852	555.21	Colonial coral	Colonial	610.736	684.438	Laser date		610.736	684.438	1.8414e-07	7.8785e-08	0.00714922	0.0035758
AT5009_F0227_Dive5158_Ev006_A074	-0.146253	-90.8852	555.21	Colonial coral	Colonial	8694.55	57.1389	U-Th solution date		9996.31	1053.12	1.486e-06	1.23569e-07	0.10077	0.00496945		8694.55	57.1389	142.461	1.0353	146.03	1.05897	0.0887575	0.000429364	4.28953	0.00990011	52.9704	0.275252
AT5009_F0227_Dive5158_Ev006_A075	-0.146253	-90.8852	555.21	Desmophyllum	Solitary	151.479	450.148	Laser date		151.479	450.148	1.1622e-07	5.04269e-08	0.00236908	0.00235656
AT5009_F0227_Dive5158_Ev006_A076a	-0.146253	-90.8852	555.21	Dendrophyllia	Colonial	144.859	481.643	Laser date		144.859	481.643	1.31613e-07	4.85697e-08	0.00228924	0.0025236
AT5009_F0227_Dive5158_Ev006_A076b	-0.146253	-90.8852	555.21	Desmophyllum	Solitary	149.929	508.549	Laser date		149.929	508.549	1.06826e-07	5.37659e-08	0.00235546	0.00266334
AT5009_F0227_Dive5158_Ev006_A077	-0.146253	-90.8852	555.21	Colonial coral	Colonial	600.812	383.713	Laser date		600.812	383.713	9.83107e-08	2.52997e-08	0.00705615	0.00200261
AT5009_F0227_Dive5158_Ev006_A078	-0.146253	-90.8852	555.21	Colonial coral	Colonial	465.841	318.513	Laser date		465.841	318.513	8.47207e-08	2.39668e-08	0.00564109	0.00166985
AT5009_F0227_Dive5158_Ev006_A079	-0.146253	-90.8852	555.21	Desmophyllum	Solitary	707.24	257.445	Laser date		707.24	257.445	1.04305e-07	1.90933e-08	0.00816652	0.00133787
AT5009_F0227_Dive5158_Ev006_A080	-0.146253	-90.8852	555.21	Colonial coral	Colonial	607.598	13.3278	U-Th solution date		1208.94	337.878	1.53164e-07	3.06899e-08	0.0133821	0.00174952		607.598	13.3278	145.203	1.08015	145.484	1.08509	0.00727781	4.56418e-05	4.39779	0.00997599	19.3523	0.227952
AT5009_F0227_Dive5158_Ev006_A081	-0.146253	-90.8852	555.21	Colonial coral	Colonial	75649.6	3137.31	Laser date		75649.6	3137.31	5.6812e-06	1.24234e-07	0.564997	0.00753161
AT5009_F0227_Dive5158_Ev006_A082	-0.146253	-90.8852	555.21	Colonial coral	Colonial	19330.3	114.659	U-Th solution date		22206.1	1557.59	2.12208e-06	1.16963e-07	0.210621	0.00650108		19330.3	114.659	136.736	1.0579	144.433	1.11249	0.186351	0.000888504	3.19444	0.00716539	55.8019	0.293924
AT5009_F0227_Dive5158_Ev006_A083a	-0.146253	-90.8852	555.21	Solitary cup coral	Solitary	484.784	198.406	Laser date		484.784	198.406	6.95811e-08	2.06522e-08	0.0058581	0.00103384
AT5009_F0227_Dive5158_Ev006_A083b	-0.146253	-90.8852	555.21	Solitary cup coral	Solitary	729.775	388.026	Laser date		729.775	388.026	8.75576e-08	3.31397e-08	0.00840003	0.00201853
AT5009_F0227_Dive5158_Ev006_A084	-0.146253	-90.8852	555.21	Colonial coral	Colonial	553.342	11.0214	U-Th solution date		1283.95	299.19	1.49358e-07	2.81001e-08	0.0141532	0.00154632		553.342	11.0214	145.046	1.09718	145.305	1.10169	0.006686	4.4529e-05	3.41437	0.0078695	12.2086	0.151776
AT5009_F0227_Dive5158_Ev006_A085a	-0.146253	-90.8852	555.21	Colonial coral	Colonial	66889.2	3128.29	Laser date		66889.2	3128.29	5.89626e-06	1.5832e-07	0.518706	0.00831159
AT5009_F0227_Dive5158_Ev006_A085b	-0.146253	-90.8852	555.21	Colonial coral	Colonial	48226	1991.92	Laser date		48226	1991.92	4.61078e-06	1.09235e-07	0.405923	0.0062739
AT5009_F0227_Dive5158_Ev006_A086	-0.146253	-90.8852	555.21	Dendrophyllia	Colonial	43122.6	2044.41	Laser date		43122.6	2044.41	4.21631e-06	1.34791e-07	0.371408	0.00685404
AT5009_F0227_Dive5158_Ev006_A087a	-0.146253	-90.8852	555.21	Madrepora	Colonial	516.949	396.76	Laser date		516.949	396.76	7.99415e-08	3.57415e-08	0.0061774	0.00208021
AT5009_F0227_Dive5158_Ev006_A087b	-0.146253	-90.8852	555.21	Madrepora	Colonial	314.598	277.232	Laser date		314.598	277.232	4.67046e-08	2.35893e-08	0.00406929	0.00145588
AT5009_F0227_Dive5158_Ev006_A088a	-0.146253	-90.8852	555.21	Madrepora	Colonial	439.073	220.87	Laser date		439.073	220.87	6.68222e-08	1.95018e-08	0.00537678	0.00115547
AT5009_F0227_Dive5158_Ev006_A088b	-0.146253	-90.8852	555.21	Desmophyllum	Solitary	864.844	257.134	Laser date		864.844	257.134	9.18111e-08	2.16078e-08	0.00979978	0.00133697
AT5009_F0227_Dive5158_Ev006_A089a	-0.146253	-90.8852	555.21	Desmophyllum	Solitary	464.413	327.539	Laser date		464.413	327.539	5.08079e-08	2.89882e-08	0.00563887	0.00170336
AT5009_F0227_Dive5158_Ev006_A089b	-0.146253	-90.8852	555.21	Desmophyllum	Solitary	429.255	364.258	Laser date		429.255	364.258	3.80067e-08	2.63086e-08	0.00525838	0.00190736
AT5009_F0227_Dive5158_Ev006_A089c	-0.146253	-90.8852	555.21	Desmophyllum	Solitary	794.404	31.1846	U-Th solution date		1354.22	296.25	1.35916e-07	2.62777e-08	0.0148875	0.00153305		794.404	31.1846	144.224	1.07664	144.58	1.08243	0.00940763	5.81472e-05	5.20099	0.0121402	56.0728	0.381387
AT5009_F0621_Dive5161_Ev002_A001	0.459878	-90.7096	591.35	Colonial coral	Colonial	57500.4	2544.18	Laser date		57500.4	2544.18	4.76988e-06	1.13851e-07	0.464536	0.00737583
AT5009_F0562_Dive5161_Ev002_A001	0.459878	-90.7096	591.35	Desmophyllum	Solitary	52788.2	2423.38	Laser date		52788.2	2423.38	4.41663e-06	1.04875e-07	0.435464	0.00739935
AT5009_F0562_Dive5161_Ev002_A002	0.459878	-90.7096	591.35	Desmophyllum	Solitary	561.97	296.413	Laser date		561.97	296.413	5.42702e-08	2.685e-08	0.00665124	0.00154414
AT5009_F0562_Dive5161_Ev002_A003	0.459878	-90.7096	591.35	Desmophyllum	Solitary	392.289	270.188	Laser date		392.289	270.188	3.70249e-08	2.46726e-08	0.00488055	0.00141277
AT5009_F0562_Dive5161_Ev002_A004	0.459878	-90.7096	591.35	Desmophyllum	Solitary	643.848	316.048	Laser date		643.848	316.048	6.01753e-08	2.83295e-08	0.00750815	0.00164306
AT5009_F0562_Dive5161_Ev002_A005	0.459878	-90.7096	591.35	Desmophyllum	Solitary	306.985	306.329	Laser date		306.985	306.329	4.5323e-08	2.42885e-08	0.00398516	0.00159686
AT5009_F0562_Dive5161_Ev002_A006	0.459878	-90.7096	591.35	Desmophyllum	Solitary	49604.5	1774.97	Laser date		49604.5	1774.97	4.31051e-06	7.88716e-08	0.415019	0.00541942
AT5009_F0562_Dive5161_Ev002_A007	0.459878	-90.7096	591.35	Desmophyllum	Solitary	52672.7	2879.18	Laser date		52672.7	2879.18	4.49619e-06	1.41512e-07	0.434713	0.00886884
AT5009_F0562_Dive5161_Ev002_A009	0.459878	-90.7096	591.35	Dendrophyllia / Madrepora	Colonial	53894.7	2628.45	Laser date		53894.7	2628.45	4.64769e-06	1.40074e-07	0.442396	0.00795611
AT5009_F0562_Dive5161_Ev002_A010	0.459878	-90.7096	591.35	Desmophyllum	Solitary	51999.4	2178.14	Laser date		51999.4	2178.14	4.52479e-06	1.11481e-07	0.430473	0.00664289
AT5009_F0562_Dive5161_Ev002_A011	0.459878	-90.7096	591.35	Desmophyllum	Solitary	63167.6	3077.31	Laser date		63167.6	3077.31	5.20119e-06	1.48834e-07	0.497796	0.00848273
AT5009_F0562_Dive5161_Ev002_A012	0.459878	-90.7096	591.35	Solitary cup coral	Solitary	65446.8	3210.69	Laser date		65446.8	3210.69	5.43015e-06	1.4354e-07	0.510709	0.00865671
AT5009_F0562_Dive5161_Ev002_A013	0.459878	-90.7096	591.35	Madrepora	Colonial	54867.4	2855.03	Laser date		54867.4	2855.03	4.72158e-06	1.47127e-07	0.448419	0.00858727
AT5009_F0562_Dive5161_Ev002_A014	0.459878	-90.7096	591.35	Dendrophyllia / Madrepora	Colonial	43192.4	1823.98	Laser date		43192.4	1823.98	3.95394e-06	1.02158e-07	0.371879	0.00607928
AT5009_F0562_Dive5161_Ev002_A015a	0.459878	-90.7096	591.35	Dendrophyllia / Madrepora	Colonial	55134.4	2633.93	Laser date		55134.4	2633.93	4.64547e-06	1.66569e-07	0.450128	0.00783426
AT5009_F0562_Dive5161_Ev002_A015b	0.459878	-90.7096	591.35	Dendrophyllia / Madrepora	Colonial	57907.8	2715.67	Laser date		57907.8	2715.67	4.95941e-06	1.35707e-07	0.466963	0.00789296
AT5009_F0562_Dive5161_Ev002_A015c	0.459878	-90.7096	591.35	Dendrophyllia / Madrepora	Colonial	50202.6	2685.92	Laser date		50202.6	2685.92	4.51079e-06	1.69693e-07	0.418871	0.00851994
AT5009_F0562_Dive5161_Ev002_A016a	0.459878	-90.7096	591.35	Dendrophyllia / Madrepora	Colonial	50586.9	2503.13	Laser date		50586.9	2503.13	4.44669e-06	1.29871e-07	0.421334	0.00781942
AT5009_F0562_Dive5161_Ev002_A016b	0.459878	-90.7096	591.35	Dendrophyllia / Madrepora	Colonial	47319.7	2430.39	Laser date		47319.7	2430.39	4.22697e-06	1.44584e-07	0.399922	0.00784356
AT5009_F0562_Dive5161_Ev002_A016c	0.459878	-90.7096	591.35	Dendrophyllia / Madrepora	Colonial	47715.7	2411.23	Laser date		47715.7	2411.23	4.206e-06	1.17688e-07	0.402574	0.00773251
AT5009_F0562_Dive5161_Ev002_A017a	0.459878	-90.7096	591.35	Desmophyllum	Solitary	65530.8	2771.44	Laser date		65530.8	2771.44	5.19453e-06	1.14529e-07	0.511201	0.00738949
AT5009_F0562_Dive5161_Ev002_A017b	0.459878	-90.7096	591.35	Desmophyllum	Solitary	52148.6	2467.9	Laser date		52148.6	2467.9	4.41492e-06	1.21108e-07	0.431375	0.00757769
AT5009_F0562_Dive5161_Ev002_A018	0.459878	-90.7096	591.35	Dendrophyllia	Colonial	58406.6	3291.09	Laser date		58406.6	3291.09	4.83851e-06	1.64558e-07	0.470008	0.00959695
AT5009_F0562_Dive5161_Ev002_A019a	0.459878	-90.7096	591.35	Solitary cup coral	Solitary	53508.9	3197.5	Laser date		53508.9	3197.5	4.65543e-06	1.82629e-07	0.43989	0.00982371
AT5009_F0562_Dive5161_Ev002_A019b	0.459878	-90.7096	591.35	Solitary cup coral	Solitary	57092.8	2935.99	Laser date		57092.8	2935.99	4.92959e-06	1.3498e-07	0.462064	0.00863238
AT5009_F0562_Dive5161_Ev002_A020a	0.459878	-90.7096	591.35	Colonial coral	Colonial	46805.4	2252.01	Laser date		46805.4	2252.01	4.18755e-06	1.30028e-07	0.396484	0.00734666
AT5009_F0562_Dive5161_Ev002_A020b	0.459878	-90.7096	591.35	Colonial coral	Colonial	50299.4	2202.39	Laser date		50299.4	2202.39	5.03817e-06	1.51747e-07	0.419462	0.00681312
AT5009_F0562_Dive5161_Ev002_A020c	0.459878	-90.7096	591.35	Colonial coral	Colonial	48534.6	2329.2	Laser date		48534.6	2329.2	4.87325e-06	1.36849e-07	0.407984	0.00744884
AT5009_F0562_Dive5161_Ev002_A021	0.459878	-90.7096	591.35	Coral rubble	Other coral rubble	48810.2	2564.28	Laser date		48810.2	2564.28	4.80798e-06	1.55526e-07	0.409776	0.00821696
AT5009_F0531_Dive5161_Ev003_A001	0.459722	-90.711	525.6	Desmophyllum	Solitary	-44.659	272.782	Laser date		-44.659	272.782	3.39155e-08	2.39006e-08	0.000311862	0.00142934
AT5009_F0531_Dive5161_Ev003_A002	0.459722	-90.711	525.6	Desmophyllum	Solitary	120.28	212.476	Laser date		120.28	212.476	5.34417e-08	2.04987e-08	0.00203344	0.00111041
AT5009_F0531_Dive5161_Ev003_A003	0.459722	-90.711	525.6	Desmophyllum	Solitary	27.5712	202.397	Laser date		27.5712	202.397	3.42989e-08	1.81557e-08	0.0010637	0.00106136
AT5009_F0531_Dive5161_Ev003_A004	0.459722	-90.711	525.6	Madrepora	Colonial	232.706	252.564	Laser date		232.706	252.564	2.22777e-08	2.53432e-08	0.00320991	0.00132286
AT5009_F0531_Dive5161_Ev003_A005	0.459722	-90.711	525.6	Colonial coral	Colonial	12079.4	65.3134	U-Th solution date		12747.7	597.975	1.52042e-06	5.71096e-08	0.126647	0.00269977		12079.4	65.3134	141.817	1.05323	146.767	1.08125	0.120833	0.000586192	3.9323	0.00941061	21.4968	0.15399
AT5009_F0564_Dive5161_Ev003_A001	0.459722	-90.711	525.6	Colonial coral	Colonial	13656.1	753.847	Laser date		13656.1	753.847	1.61839e-06	7.83393e-08	0.13506	0.00340513
AT5009_F0532_Dive5161_Ev004_A001	0.460078	-90.7111	521.16	Solitary cup coral	Solitary	17034.7	915.981	Laser date		17034.7	915.981	2.00589e-06	8.3045e-08	0.165647	0.00400399
AT5009_F0265_Dive5161_Ev012_A001	0.46178	-90.7122	516.94	Dendrophyllia / Madrepora	Colonial	15210.7	84.802	U-Th solution date		15313.1	860.16	1.81993e-06	8.11317e-08	0.150158	0.00382537		15210.7	84.802	141.607	1.15495	147.847	1.19968	0.149796	0.000756533	4.01823	0.0100592	12.8216	0.196897
AT5009_F0265_Dive5161_Ev012_A002	0.46178	-90.7122	516.94	Dendrophyllia	Colonial	14660.6	83.1557	U-Th solution date		14365.5	757.184	1.71471e-06	7.1744e-08	0.141566	0.00338336		14660.6	83.1557	137.425	1.15465	143.259	1.19733	0.144201	0.000743828	3.90095	0.00964303	10.8989	0.160118
AT5009_F0265_Dive5161_Ev012_A003	0.46178	-90.7122	516.94	Dendrophyllia	Colonial	15967.2	872.775	Laser date		15967.2	872.775	1.88494e-06	8.02551e-08	0.156106	0.00383753
AT5009_F0265_Dive5161_Ev012_A004	0.46178	-90.7122	516.94	Desmophyllum	Solitary	13141.1	87.4298	U-Th solution date		13638.4	821.01	1.6446e-06	7.26168e-08	0.134903	0.00371357		13141.1	87.4298	139.502	1.14853	144.801	1.18388	0.130791	0.000678361	3.58047	0.00938101	58.3945	0.291665
AT5009_F0265_Dive5161_Ev012_A005a	0.46178	-90.7122	516.94	Desmophyllum	Solitary	98.3086	491.597	Laser date		98.3086	491.597	4.3964e-08	3.63671e-08	0.0018022	0.00257478
AT5009_F0265_Dive5161_Ev012_A005b	0.46178	-90.7122	516.94	Colonial coral	Colonial	16594	841.721	Laser date		16594	841.721	1.99431e-06	7.44399e-08	0.161712	0.00366348
AT5009_F0265_Dive5161_Ev012_A006	0.46178	-90.7122	516.94	Coral rubble	Other coral rubble	17584.2	608.42	Laser date		17584.2	608.42	2.12421e-06	5.79852e-08	0.170553	0.00255383
AT5009_F0265_Dive5161_Ev012_A007a	0.46178	-90.7122	516.94	Colonial coral	Colonial	117.883	237.815	Laser date		117.883	237.815	4.83268e-08	1.90163e-08	0.00201634	0.00124588
AT5009_F0265_Dive5161_Ev012_A007b	0.46178	-90.7122	516.94	Colonial coral	Colonial	14620.7	79.5278	U-Th solution date		13603.4	779.765	1.73496e-06	8.21959e-08	0.134554	0.00353343		14620.7	79.5278	138.117	1.09535	143.962	1.13508	0.143938	0.000709153	4.40575	0.0109713	14.489	0.221913
AT5009_F0265_Dive5161_Ev012_A007c	0.46178	-90.7122	516.94	Colonial coral	Colonial	11959.2	82.0839	U-Th solution date		11379.5	578.826	1.47874e-06	5.94112e-08	0.113861	0.00267641		11959.2	82.0839	140.909	1.10934	145.774	1.14385	0.119925	0.000604356	4.66072	0.011477	80.8354	0.423906
AT5009_F0265_Dive5161_Ev012_A007d	0.46178	-90.7122	516.94	Colonial coral	Colonial	16732.7	96.2135	U-Th solution date		15489	828.596	1.94047e-06	6.28098e-08	0.151782	0.0036517		16732.7	96.2135	137.15	1.12104	143.815	1.16759	0.163085	0.000828123	3.96058	0.0100297	29.3332	0.198577
AT5009_F0265_Dive5161_Ev012_A007e	0.46178	-90.7122	516.94	Colonial coral	Colonial	16956.7	96.0753	U-Th solution date		15792.7	756.724	2.05684e-06	8.0266e-08	0.154511	0.00331626		16956.7	96.0753	136.53	1.24027	143.254	1.28592	0.164973	0.000827454	4.5565	0.0111532	27.9919	0.39607
AT5009_F0265_Dive5161_Ev012_A008	0.46178	-90.7122	516.94	Desmophyllum	Solitary	14745.9	111.514	U-Th solution date		14074.5	724.131	1.85529e-06	7.96991e-08	0.138874	0.00324832		14745.9	111.514	137.513	1.08638	143.388	1.12973	0.145614	0.00073264	4.83809	0.0117484	128.472	0.589299
AT5009_F0265_Dive5161_Ev012_A009a	0.46178	-90.7122	516.94	Desmophyllum	Solitary	474.78	273.592	Laser date		474.78	273.592	5.87762e-08	3.20995e-08	0.00574284	0.00142612
AT5009_F0265_Dive5161_Ev012_A009b	0.46178	-90.7122	516.94	Desmophyllum	Solitary	237.232	209.097	Laser date		237.232	209.097	4.52852e-08	2.02755e-08	0.00325901	0.00109712
AT5009_F0265_Dive5161_Ev012_A010	0.46178	-90.7122	516.94	Colonial coral	Colonial	16978.5	98.1733	U-Th solution date		15324.2	973.407	2.04498e-06	1.05854e-07	0.150331	0.00433563		16978.5	98.1733	136.251	1.08719	142.969	1.13572	0.165046	0.000861688	4.06834	0.0112337	12.2624	0.176712
AT5009_F0546_Dive5161_Ev013_A002	0.461894	-90.7122	516.08	Coral rubble	Other coral rubble	13204.4	160.786	U-Th solution date		13418.6	818.098	1.80722e-06	9.14576e-08	0.132842	0.00370688		13204.4	160.786	141.614	1.14998	147.018	1.18718	0.13253	0.000647087	4.23154	0.0098183	213.662	1.03838
AT5009_F0546_Dive5161_Ev013_A003	0.461894	-90.7122	516.08	Desmophyllum	Solitary	13275.6	82.5605	U-Th solution date		12514.5	796.046	1.68755e-06	8.90287e-08	0.124461	0.00366044		13275.6	82.5605	139.911	1.12543	145.284	1.16197	0.131951	0.000695895	4.28621	0.0137706	47.5315	0.22889
AT5009_F0546_Dive5161_Ev013_A004	0.461894	-90.7122	516.08	Desmophyllum	Solitary	13275.9	86.4073	U-Th solution date		15497.6	1100.07	1.92313e-06	1.12646e-07	0.151857	0.00490348		13275.9	86.4073	140.867	1.18884	146.275	1.23023	0.13225	0.000630269	3.80261	0.0086757	68.6335	0.351856
AT5009_F0545_Dive5161_Ev013_A001a	0.461894	-90.7122	516.08	Madrepora	Colonial	57.8726	261.969	Laser date		57.8726	261.969	2.62649e-08	2.33159e-08	0.00138966	0.00136984
AT5009_F0545_Dive5161_Ev013_A001b	0.461894	-90.7122	516.08	Desmophyllum	Solitary	86.3795	264.53	Laser date		86.3795	264.53	1.79266e-08	2.65886e-08	0.0016719	0.00138871
AT5009_F0545_Dive5161_Ev013_A001c	0.461894	-90.7122	516.08	Dendrophyllia	Colonial	15099.6	794.893	Laser date		15099.6	794.893	1.83777e-06	7.77436e-08	0.148254	0.00352553
AT5009_F0545_Dive5161_Ev013_A001d	0.461894	-90.7122	516.08	Dendrophyllia	Colonial	14609.5	614.827	Laser date		14609.5	614.827	1.79212e-06	5.33747e-08	0.143792	0.00271347
AT5009_F0243_Dive5161_Ev008_A001a	0.46072	-90.7116	509.85	Desmophyllum	Solitary	343.141	287.382	Laser date		343.141	287.382	5.47289e-08	2.86155e-08	0.00436066	0.00149787
AT5009_F0243_Dive5161_Ev008_A001b	0.46072	-90.7116	509.85	Desmophyllum	Solitary	439.515	428.994	Laser date		439.515	428.994	6.63437e-08	4.79861e-08	0.00538008	0.00223602
AT5009_F0243_Dive5161_Ev008_A001c	0.46072	-90.7116	509.85	Colonial coral	Colonial	18266.3	737.28	Laser date		18266.3	737.28	2.25607e-06	6.78188e-08	0.176579	0.00313044
AT5009_F0919_Dive5171_Ev007_A001a	0.305595	-91.6298	704.97	Desmophyllum	Solitary	167.814	293.213	Laser date		167.814	293.213	2.44359e-08	2.75267e-08	0.00253166	0.00153553
AT5009_F0919_Dive5171_Ev007_A001b	0.305595	-91.6298	704.97	Colonial coral	Colonial	649.844	301.764	Laser date		649.844	301.764	8.84651e-08	3.7336e-08	0.00756754	0.0015656
AT5009_F1400_Dive5171_Ev001_A001	0.305725	-91.6299	715.74	Desmophyllum	Solitary	430.211	240.212	Laser date		430.211	240.212	5.79796e-08	2.80014e-08	0.00527497	0.00125064
AT5009_F1400_Dive5171_Ev001_A002	0.305725	-91.6299	715.74	Desmophyllum	Solitary	626.585	325.516	Laser date		626.585	325.516	8.02845e-08	3.95983e-08	0.00732935	0.00169702
AT5009_F1400_Dive5171_Ev001_A003	0.305725	-91.6299	715.74	Desmophyllum	Solitary	417.039	244.597	Laser date		417.039	244.597	6.29733e-08	2.52046e-08	0.00514288	0.00127903
AT5009_F1400_Dive5171_Ev001_A004	0.305725	-91.6299	715.74	Desmophyllum	Solitary	663.14	228.553	Laser date		663.14	228.553	9.70965e-08	2.40468e-08	0.00770611	0.00119042
AT5009_F1400_Dive5171_Ev001_A005	0.305725	-91.6299	715.74	Desmophyllum	Solitary	271.207	399.159	Laser date		271.207	399.159	4.09759e-08	4.16609e-08	0.00360544	0.00208862
AT5009_F1400_Dive5171_Ev001_A006	0.305725	-91.6299	715.74	Desmophyllum	Solitary	356.718	167.363	Laser date		356.718	167.363	6.12622e-08	1.43649e-08	0.00450806	0.000875657
AT5009_F0903_Dive5171_Ev008_A001	0.305529	-91.6298	700.23	Desmophyllum	Solitary	558.002	219.177	Laser date		558.002	219.177	9.61804e-08	2.3126e-08	0.00661259	0.00114236
AT5009_F0890_Dive5171_Ev009_A001	0.305529	-91.6298	700.42	Dendrophyllia	Colonial	251.935	240.064	Laser date		251.935	240.064	5.78875e-08	2.41816e-08	0.00341452	0.00125633
AT5009_F0566_Dive5161_Ev004_A023	0.460078	-90.7111	521.16	Dendrophyllia / Madrepora	Colonial	12202.1	66.7592	U-Th solution date		13719.4	689.967	1.70526e-06	6.84075e-08	0.135641	0.00309305		12202.1	66.7592	142.142	1.09719	147.152	1.13626	0.121973	0.000608369	4.25356	0.011145	15.4969	0.15205
AT5009_F0566_Dive5161_Ev004_A024	0.460078	-90.7111	521.16	Dendrophyllia / Madrepora	Colonial	11862.9	62.0536	U-Th solution date		11700.3	524.313	1.47834e-06	5.13839e-08	0.116873	0.00238436		11862.9	62.0536	140.395	1.11781	145.202	1.15065	0.118589	0.000564775	4.50211	0.0102566	15.2353	0.27657
AT5009_F0566_Dive5161_Ev004_A025	0.460078	-90.7111	521.16	Dendrophyllia / Madrepora	Colonial	9080.73	50.5694	U-Th solution date		9744.93	507.686	1.24383e-06	5.26896e-08	0.0983741	0.00236812		9080.73	50.5694	141.994	1.11832	145.709	1.14039	0.0922445	0.000462487	2.9167	0.00799729	13.5919	0.108194
AT5009_F0566_Dive5161_Ev004_A026	0.460078	-90.7111	521.16	Dendrophyllia / Madrepora	Colonial	11345	62.9511	U-Th solution date		11163.1	621.236	1.42713e-06	6.70722e-08	0.11182	0.00287881		11345	62.9511	141.892	1.0944	146.541	1.1236	0.113869	0.000576848	5.91719	0.0172351	23.0589	0.16008
AT5009_F0949_Dive5172_Ev012_A001	-0.891367	-91.5343	654.9	Desmophyllum	Solitary	419.119	228.395	Laser date		419.119	228.395	6.92142e-08	2.56297e-08	0.00516052	0.00119231
AT5009_F1253_Dive5172_Ev010_A001	-0.892956	-91.5355	729.56	Desmophyllum	Solitary	24133	154.752	U-Th solution date		26481	1194.71	3.1581e-06	9.80254e-08	0.246182	0.00472375		24133	154.752	130.575	1.10572	139.806	1.17747	0.226585	0.0011039	4.15509	0.009612	109.266	0.524397
AT5009_F1253_Dive5172_Ev010_A002	-0.892956	-91.5355	729.56	Desmophyllum	Solitary	33533.8	205.611	U-Th solution date		32064.8	1331.93	3.75393e-06	1.05623e-07	0.290429	0.0048996		33533.8	205.611	129.044	1.14323	141.88	1.24117	0.301561	0.00146462	3.49364	0.00816324	80.588	0.40525
AT5009_F1253_Dive5172_Ev010_A003	-0.892956	-91.5355	729.56	Desmophyllum	Solitary	27658.3	199.785	U-Th solution date		31423.3	1374	3.69933e-06	1.12351e-07	0.285486	0.00515128		27658.3	199.785	131.376	1.11523	142.071	1.195	0.25622	0.00123187	3.44838	0.00810807	151.473	0.661151
AT5009_F1253_Dive5172_Ev010_A004	-0.892956	-91.5355	729.56	Desmophyllum	Solitary	32164.7	268.288	U-Th solution date		29802.3	1314.07	3.53724e-06	1.09392e-07	0.27279	0.00499496		32164.7	268.288	130.162	1.07897	142.561	1.17445	0.292216	0.00146659	3.51026	0.00952186	230.289	0.961879
AT5009_F1237_Dive5172_Ev009_A001	-0.892953	-91.5355	729.7	Desmophyllum	Solitary	30702.2	340.641	U-Th solution date		29471.4	1156.75	3.58126e-06	8.53512e-08	0.270179	0.00437776		30702.2	340.641	125.199	1.06744	136.557	1.15571	0.280287	0.00135559	4.70707	0.0111309	476.435	1.97957
AT5009_F1237_Dive5172_Ev009_A002	-0.892953	-91.5355	729.7	Desmophyllum	Solitary	32448.3	220.532	U-Th solution date		31914.4	1395.3	3.79681e-06	1.16912e-07	0.289296	0.00522345		32448.3	220.532	126.775	1.06126	138.962	1.15132	0.292917	0.00144254	4.10468	0.0106236	160.205	0.696567
AT5009_F1237_Dive5172_Ev009_A003a	-0.892953	-91.5355	729.7	Desmophyllum	Solitary	32391.1	198.284	U-Th solution date		29521.2	1377.52	3.61729e-06	1.33935e-07	0.270553	0.00529223		32391.1	198.284	125.683	1.05443	137.745	1.14537	0.291723	0.00145014	4.23268	0.0105375	78.0873	0.38334
AT5009_F1237_Dive5172_Ev009_A003b	-0.892953	-91.5355	729.7	Desmophyllum	Solitary	30749.5	193.94	U-Th solution date		28332.4	1447.97	3.45024e-06	1.34747e-07	0.261111	0.00564186		30749.5	193.94	126.778	1.11289	138.302	1.20193	0.279435	0.00135033	3.53486	0.00848823	101.895	1.36074
AT5009_F1237_Dive5172_Ev009_A004a	-0.892953	-91.5355	729.7	Colonial pieces	Colonial	29883	1207.12	Laser date		29883	1207.12	3.62289e-06	1.02081e-07	0.27345	0.00456027
AT5009_F1237_Dive5172_Ev009_A004b	-0.892953	-91.5355	729.7	Colonial pieces	Colonial	29307.1	1079.8	Laser date		29307.1	1079.8	3.5623e-06	9.06899e-08	0.268885	0.00407054
AT5009_F1237_Dive5172_Ev009_A004c	-0.892953	-91.5355	729.7	Colonial pieces	Colonial	31630.9	1753.96	Laser date		31630.9	1753.96	3.77181e-06	1.30118e-07	0.287127	0.00665374
AT5009_F1237_Dive5172_Ev009_A004d	-0.892953	-91.5355	729.7	Colonial pieces	Colonial	35618.1	1626.27	Laser date		35618.1	1626.27	4.09106e-06	1.2137e-07	0.317437	0.005859
AT5009_F1237_Dive5172_Ev009_A005a	-0.892953	-91.5355	729.7	Madrepora	Colonial	36547	1532.98	Laser date		36547	1532.98	4.22458e-06	1.19479e-07	0.324289	0.00545941
AT5009_F1237_Dive5172_Ev009_A005b	-0.892953	-91.5355	729.7	Madrepora	Colonial	31389.9	211.735	U-Th solution date		28635.5	1562.97	3.5585e-06	1.21361e-07	0.263496	0.00609255		31389.9	211.735	131.104	1.0882	143.277	1.17739	0.285735	0.00143063	3.75889	0.0100768	133.155	0.57545
AT5009_F1237_Dive5172_Ev009_A005c	-0.892953	-91.5355	729.7	Madrepora	Colonial	32035.4	300.734	U-Th solution date		32068.7	2037.51	3.99077e-06	1.74106e-07	0.290437	0.00772606		32035.4	300.734	128.817	0.991196	141.035	1.07924	0.291232	0.00141567	4.16414	0.0160457	344.369	2.62478
AT5009_F1237_Dive5172_Ev009_A006a	-0.892953	-91.5355	729.7	Solitary cup coral	Solitary	31709.6	208.628	U-Th solution date		33012	1973.75	3.9636e-06	1.67552e-07	0.297712	0.0074175		31709.6	208.628	129.052	1.06767	141.162	1.16177	0.287679	0.0014061	3.32273	0.00802773	115.238	0.527471
AT5009_F1237_Dive5172_Ev009_A006b	-0.892953	-91.5355	729.7	Solitary cup coral	Solitary	123.346	103.594	U-Th solution date		3039.78	800.799	4.48278e-07	9.19823e-08	0.0322112	0.00408001		123.346	103.594	145.111	1.13204	145.19	1.12858	0.0031651	2.38408e-05	4.11346	0.0102911	149.211	0.686629
AT5009_F1237_Dive5172_Ev009_A007	-0.892953	-91.5355	729.7	Coral rubble	Other coral rubble	29926	2060.6	Laser date		29926	2060.6	3.70446e-06	1.8842e-07	0.273713	0.00796133
AT5009_F1255_Dive5172_Ev004_A001	-0.897802	-91.5398	944.28	Desmophyllum	Solitary	24464.1	177.933	U-Th solution date		25047.1	1774.1	3.13909e-06	1.66004e-07	0.234361	0.00721826		24464.1	177.933	130.003	1.15832	139.328	1.23332	0.229506	0.0011528	4.57258	0.0126914	172.831	0.730245
AT5009_F1255_Dive5172_Ev004_A002	-0.897802	-91.5398	944.28	Desmophyllum	Solitary	19249.6	493.465	U-Th solution date		22261.3	1701.6	2.81488e-06	1.77881e-07	0.211086	0.00712896		19249.6	493.465	135.916	1.07732	143.533	1.14749	0.189277	0.000901821	3.72744	0.00877648	625.69	2.60262
AT5009_F1255_Dive5172_Ev004_A003	-0.897802	-91.5398	944.28	Desmophyllum	Solitary	24422.6	180.159	U-Th solution date		25085.5	1780.62	3.14622e-06	1.77116e-07	0.234676	0.00724555		24422.6	180.159	131.56	1.06811	140.977	1.13032	0.229594	0.00108822	4.16995	0.00954068	177.45	0.763756
AT5009_F1255_Dive5172_Ev004_A004	-0.897802	-91.5398	944.28	Desmophyllum	Solitary	19536.2	145.926	U-Th solution date		22481.7	1203.29	2.84328e-06	1.28349e-07	0.212983	0.00498057		19536.2	145.926	134.389	1.12313	142.036	1.17823	0.188207	0.000902532	4.64205	0.0107044	164.336	0.710409
AT5009_F1255_Dive5172_Ev004_A005a	-0.897802	-91.5398	944.28	Desmophyllum	Solitary		Rejected			25067.4	2201.94	3.42794e-06	2.13706e-07	0.234571	0.00901492		25334.4	1539.8	134.675	1.09331	144.687	1.32546	0.24947	0.00109242	3.16646	0.00535187	1684.11	6.58415	Rejected based on high 232Th (>1000 ppt)
AT5009_F1255_Dive5172_Ev004_A005b	-0.897802	-91.5398	944.28	Desmophyllum	Solitary		Rejected			17899.5	1868.68	2.78391e-06	2.17825e-07	0.173312	0.00818525		18976.6	2277.04	138.381	1.12182	146.024	1.50527	0.20282	0.000971963	3.35891	0.00792939	2627.19	10.9184	Rejected based on high 232Th (>1000 ppt)
AT5009_F1255_Dive5172_Ev004_A005c	-0.897802	-91.5398	944.28	Desmophyllum	Solitary		Rejected			22751	2804.79	3.17813e-06	2.92977e-07	0.215141	0.0117984		23662.4	1041.29	133.712	1.16444	142.975	1.30958	0.231323	0.00100126	3.80305	0.00679795	1370.48	5.37063	Rejected based on high 232Th (>1000 ppt)
AT5009_F1255_Dive5172_Ev004_A006a	-0.897802	-91.5398	944.28	Desmophyllum	Solitary	24649.2	159.165	U-Th solution date		26674.5	1174.53	3.32086e-06	1.08172e-07	0.247735	0.00459953		24649.2	159.165	131.564	1.1117	141.073	1.18147	0.23112	0.00113457	4.69247	0.011551	126.957	0.602653
AT5009_F1255_Dive5172_Ev004_A006b	-0.897802	-91.5398	944.28	Desmophyllum	Solitary	24517.3	205.635	U-Th solution date		26114.2	1421.4	3.26867e-06	1.33538e-07	0.243184	0.00566294		24517.3	205.635	129.773	1.11453	139.098	1.18528	0.230259	0.00114086	4.99772	0.0120297	264.514	1.22619
AT5009_F1255_Dive5172_Ev004_A007	-0.897802	-91.5398	944.28	Caryophyllia	Solitary	23124.5	1564.39	Laser date		23124.5	1564.39	2.96577e-06	1.53834e-07	0.218411	0.00647531
AT5009_F1231_Dive5173_Ev014_A001	-0.57298	-91.3535	383.54	Dendrophyllia	Colonial	6573.21	107.913	U-Th solution date		6504.42	1222.06	9.65e-07	1.32302e-07	0.0668625	0.00604192		6573.21	107.913	143.835	1.11477	146.562	1.13811	0.0687292	0.000389719	2.8103	0.00894731	99.5446	0.426186
AT5009_F0194_Dive5173_Ev009_A001	-0.571074	-91.3559	504.26	Desmophyllum	Solitary	-65.7322	546.481	Laser date		-65.7322	546.481	6.89073e-08	4.8281e-08	8.49877e-05	0.00286102
AT5009_F1211_Dive5173_Ev009_A001a	-0.571074	-91.3559	504.26	Desmophyllum	Solitary	233.682	1650.53	Laser date		233.682	1650.53	2.30542e-07	1.66414e-07	0.003195	0.00863263
AT5009_F1211_Dive5173_Ev009_A001b	-0.571074	-91.3559	504.26	Desmophyllum	Solitary	-521.035	1240.32	Laser date		-521.035	1240.32	1.05823e-07	9.70967e-08	-0.00474073	-0.00652019
AT5009_F1211_Dive5173_Ev009_A001c	-0.571074	-91.3559	504.26	Desmophyllum	Solitary	-148.661	1223.44	Laser date		-148.661	1223.44	1.4298e-07	1.07127e-07	-0.000794823	-0.00644695
AT5009_F1077_Dive5173_Ev006_A001a	-0.568512	-91.3591	693.69	Desmophyllum	Solitary	-343.255	1044.4	Laser date		-343.255	1044.4	1.09308e-07	8.40494e-08	-0.00284268	-0.00548184
AT5009_F1077_Dive5173_Ev006_A001b	-0.568512	-91.3591	693.69	Desmophyllum	Solitary	46.3935	984.515	Laser date		46.3935	984.515	1.44581e-07	9.28735e-08	0.00124708	0.00513246
AT5009_F1215_Dive5173_Ev012_A001a	-0.57246	-91.3548	404.28	Madrepora	Colonial	1799.4	14.8421	U-Th solution date		1981.41	1064.89	4.11396e-07	1.08189e-07	0.0213435	0.00550362		1799.4	14.8421	143.352	1.12839	144.111	1.1318	0.0196025	0.000103527	4.12387	0.00939843	15.5338	0.247099
AT5009_F1215_Dive5173_Ev012_A001b	-0.57246	-91.3548	404.28	Madrepora	Colonial	748.825	499.745	Laser date		748.825	499.745	1.54417e-07	5.93169e-08	0.00859223	0.0026033
AT5009_F1215_Dive5173_Ev012_A002a	-0.57246	-91.3548	404.28	Colonial coral	Colonial	1042.08	39.5256	U-Th solution date		1009.73	311.106	1.74887e-07	3.30659e-08	0.0113143	0.00161613		1042.08	39.5256	144.609	1.11936	145.066	1.12395	0.0120707	6.79961e-05	3.32393	0.00776914	45.3682	0.291105
AT5009_F1215_Dive5173_Ev012_A002b	-0.57246	-91.3548	404.28	Colonial coral	Colonial	1268.24	14.0267	U-Th solution date		1466.68	332.913	2.41475e-07	3.48322e-08	0.0160414	0.00171931		1268.24	14.0267	144.58	1.07454	145.128	1.08159	0.0141386	7.77746e-05	3.17199	0.00703285	13.1479	0.199762
AT5009_F1215_Dive5173_Ev012_A002c	-0.57246	-91.3548	404.28	Colonial coral	Colonial	925.716	230.313	Laser date		925.716	230.313	1.54354e-07	2.02969e-08	0.0104389	0.00119843
AT5009_F1215_Dive5173_Ev012_A003a	-0.57246	-91.3548	404.28	Madrepora	Colonial	659.96	225.566	Laser date		659.96	225.566	1.16937e-07	2.38465e-08	0.0076758	0.00117665
AT5009_F1215_Dive5173_Ev012_A003b	-0.57246	-91.3548	404.28	Desmophyllum	Solitary	549.2	182.296	Laser date		549.2	182.296	9.92164e-08	1.93328e-08	0.00652305	0.000951821
AT5009_F1215_Dive5173_Ev012_A004a	-0.57246	-91.3548	404.28	Solitary cup coral	Solitary	1048.31	36.3006	U-Th solution date		1278.05	266.769	2.00287e-07	2.92339e-08	0.0141005	0.00138033		1048.31	36.3006	145.474	1.02533	145.935	1.02687	0.0121097	8.95855e-05	3.63391	0.00851424	45.1229	0.675457
AT5009_F1215_Dive5173_Ev012_A005	-0.57246	-91.3548	404.28	Coral rubble	Other coral rubble	779.495	259.291	Laser date		779.495	259.291	1.07041e-07	3.00106e-08	0.00892177	0.00135435
AT5009_F1199_Dive5173_Ev011_A001a	-0.571355	-91.3557	472.73	Colonial coral	Colonial	6845.35	38.5627	U-Th solution date		7367.58	590.392	9.74404e-07	6.80447e-08	0.0753743	0.00286738		6845.35	38.5627	143.069	1.18023	145.89	1.20226	0.0704637	0.000362946	3.05975	0.00788219	9.72939	0.0831006
AT5009_F1199_Dive5173_Ev011_A001b	-0.571355	-91.3557	472.73	Colonial coral	Colonial	6752.89	44.9683	U-Th solution date		7155.18	556.906	9.62294e-07	6.13857e-08	0.0733004	0.0027004		6752.89	44.9683	143.271	1.17963	146.057	1.20077	0.0695732	0.000426877	2.60104	0.00626541	9.14042	0.12361
AT5009_F1199_Dive5173_Ev011_A001c	-0.571355	-91.3557	472.73	Colonial coral	Colonial	7053.09	86.0845	U-Th solution date		6538.49	702.684	9.59285e-07	7.98604e-08	0.067249	0.00342761		7053.09	86.0845	144.571	1.68506	147.51	1.71649	0.0731497	0.000562574	2.81357	0.0146041	63.3629	0.38608
AT5009_F1199_Dive5173_Ev011_A002	-0.571355	-91.3557	472.73	Colonial coral	Colonial	6467.55	54.1853	U-Th solution date		5809.44	603.914	9.36721e-07	7.23217e-08	0.060046	0.002985		6467.55	54.1853	143.619	1.23677	146.295	1.2569	0.066956	0.000450517	3.11944	0.00697555	31.163	0.432531
AT5009_F1199_Dive5173_Ev011_A003	-0.571355	-91.3557	472.73	Desmophyllum	Solitary	5761.93	50.1246	U-Th solution date		5732.13	496.994	8.34242e-07	5.41662e-08	0.059279	0.00245091		5761.93	50.1246	143.372	1.11961	145.75	1.13614	0.0599458	0.000401251	4.57757	0.0127258	47.16	0.245997
AT5009_F1398_Dive5174_Ev003_A001	-0.295057	-91.694	817.52	Desmophyllum	Solitary	232.137	172.922	Laser date		232.137	172.922	5.835e-08	1.81273e-08	0.00320673	0.000903603
AT5009_F1552_Dive5174_Ev004_A001	-0.295764	-91.693	745.04	Desmophyllum	Solitary	153.418	261.139	Laser date		153.418	261.139	5.15658e-08	2.81763e-08	0.00238548	0.00136995
AT5009_F1552_Dive5174_Ev004_A002	-0.295764	-91.693	745.04	Desmophyllum	Solitary	215.164	266.435	Laser date		215.164	266.435	6.12198e-08	2.94057e-08	0.00302666	0.00139433
AT5009_F1552_Dive5174_Ev004_A003	-0.295764	-91.693	745.04	Desmophyllum	Solitary	127.573	272.129	Laser date		127.573	272.129	6.67728e-08	3.07116e-08	0.00210937	0.00142818
AT5009_F1552_Dive5174_Ev004_A004	-0.295764	-91.693	745.04	Desmophyllum	Solitary	4.453	348.502	Laser date		4.453	348.502	6.17805e-08	3.93751e-08	0.000813508	0.00182716
AT5009_F1552_Dive5174_Ev004_A005	-0.295764	-91.693	745.04	Desmophyllum	Solitary	-89.47	209.643	Laser date		-89.47	209.643	3.3156e-08	1.74171e-08	-0.000164689	-0.0011003
AT5009_F1552_Dive5174_Ev004_A006	-0.295764	-91.693	745.04	Desmophyllum	Solitary	263.315	255.715	Laser date		263.315	255.715	6.84916e-08	2.90965e-08	0.00352768	0.00133488
AT5009_F1552_Dive5174_Ev004_A007	-0.295764	-91.693	745.04	Desmophyllum	Solitary	146.459	311.487	Laser date		146.459	311.487	5.3744e-08	3.61793e-08	0.00231048	0.00163128
AT5009_F1552_Dive5174_Ev004_A008	-0.295764	-91.693	745.04	Desmophyllum	Solitary	378.899	386.737	Laser date		378.899	386.737	1.0982e-07	4.52701e-08	0.00473548	0.00201737
AT5009_F1186_Dive5174_Ev010_A001a	-0.299313	-91.6889	686.2	Dendrophyllia	Colonial	11297.4	88.1883	U-Th solution date		11163.7	824.37	1.5977e-06	1.01911e-07	0.11184	0.00382732		11297.4	88.1883	141.48	1.13541	146.095	1.17087	0.113777	0.000651717	4.8022	0.0187674	90.0778	0.41425
AT5009_F1186_Dive5174_Ev010_A001b	-0.299313	-91.6889	686.2	Dendrophyllia	Colonial	11125.1	76.279	U-Th solution date		11738.3	900.457	1.67583e-06	1.12856e-07	0.117253	0.00417035		11125.1	76.279	140.647	1.1076	145.164	1.14106	0.11202	0.000544269	4.34028	0.0106801	74.3549	0.376361
AT5009_F1186_Dive5174_Ev010_A002a	-0.299313	-91.6889	686.2	Colonial coral	Colonial	11360.8	72.1197	U-Th solution date		12156.8	809.53	1.65689e-06	9.62544e-08	0.121155	0.00372323		11360.8	72.1197	140.998	1.09264	145.621	1.11785	0.114171	0.000575257	4.24851	0.0116327	54.931	0.275695
AT5009_F1186_Dive5174_Ev010_A002b	-0.299313	-91.6889	686.2	Colonial coral	Colonial	11185.8	76.7385	U-Th solution date		10327.8	732.079	1.67489e-06	1.06083e-07	0.103911	0.00344375		11185.8	76.7385	140.665	1.08201	145.209	1.11662	0.1126	0.000546319	4.29077	0.0101582	74.5352	0.396598
AT5009_F1186_Dive5174_Ev010_A003a	-0.299313	-91.6889	686.2	Colonial coral	Colonial	10869	846.335	Laser date		10869	846.335	1.73622e-06	1.0767e-07	0.109039	0.00395536
AT5009_F1186_Dive5174_Ev010_A003b	-0.299313	-91.6889	686.2	Colonial coral	Colonial	11302.7	803.759	Laser date		11302.7	803.759	1.73826e-06	9.65654e-08	0.113143	0.00373646
AT5009_F1544_Dive5174_Ev005_A001	-0.295762	-91.693	745.05	Desmophyllum	Solitary	-283.172	416.523	Laser date		-283.172	416.523	7.29993e-08	4.15159e-08	-0.00219393	-0.00218204
AT5009_F1216_Dive5174_Ev008_A001	-0.296866	-91.6903	715.48	Desmophyllum	Solitary	-386.521	549.798	Laser date		-386.521	549.798	1.17074e-07	6.15961e-08	-0.00329593	-0.00289745
AT5009_F1200_Dive5174_Ev001_A001	-0.295142	-91.6939	815.01	Desmophyllum	Solitary	-909.959	499.857	Laser date		-909.959	499.857	3.42605e-08	4.09219e-08	-0.00880911	-0.00265213
AT5009_F1082_Dive5174_Ev008_A001	-0.296866	-91.6903	715.48	Desmophyllum	Solitary	295.563	548.953	Laser date		295.563	548.953	9.07318e-08	6.46793e-08	0.00386185	0.00287304
AT5009_F1206_Dive5174_Ev003_A001	-0.295057	-91.694	817.52	Desmophyllum	Solitary	676.206	382.622	Laser date		676.206	382.622	1.40653e-07	4.79463e-08	0.0078427	0.00198808
AT5009_F1548_Dive5174_Ev005_A001a	-0.295762	-91.693	745.05	Desmophyllum	Solitary	226.083	380.645	Laser date		226.083	380.645	5.90255e-08	4.61716e-08	0.00314417	0.00199498
AT5009_F1548_Dive5174_Ev005_A001b	-0.295762	-91.693	745.05	Desmophyllum	Solitary	-359.871	491.418	Laser date		-359.871	491.418	1.3693e-08	4.10224e-08	-0.00301507	-0.00258912
AT5009_F1361_Dive5174_Ev008_A001a	-0.296866	-91.6903	715.48	Desmophyllum	Solitary	247.717	551.331	Laser date		247.717	551.331	1.04443e-07	5.52384e-08	0.00337342	0.00288941
AT5009_F1361_Dive5174_Ev008_A001b	-0.296866	-91.6903	715.48	Desmophyllum	Solitary	-552.777	585.921	Laser date		-552.777	585.921	-1.74091e-09	4.24166e-08	-0.00505124	-0.00308678
AT5009_F0434_Dive5162_Ev013_A001	-0.505073	-89.9387	469.46	Desmophyllum	Solitary	423.508	439.44	Laser date		423.508	439.44	1.305e-07	5.69892e-08	0.00519171	0.00229634
AT5009_F0538_Dive5162_Ev004_A001a	-0.510041	-89.9404	544.44	Colonial coral	Colonial	27837.2	161.506	U-Th solution date		27725.9	1429.4	3.85556e-06	1.56056e-07	0.256276	0.00560509		27837.2	161.506	128.812	1.05048	139.368	1.12655	0.256162	0.00127701	3.57106	0.00875963	17.3995	0.209715
AT5009_F0538_Dive5162_Ev004_A001b	-0.510041	-89.9404	544.44	Colonial coral	Colonial	33485.7	213.571	U-Th solution date		27852	1946.04	3.85e-06	2.09488e-07	0.257233	0.00772861		33485.7	213.571	131.259	1.06777	144.297	1.16213	0.301897	0.00150602	3.04741	0.00685014	83.1634	0.447211
AT5009_F0538_Dive5162_Ev004_A002a	-0.510041	-89.9404	544.44	Colonial coral	Colonial	62395.5	3772.43	Laser date		62395.5	3772.43	7.52422e-06	2.91195e-07	0.49338	0.010597
AT5009_F0538_Dive5162_Ev004_A002b	-0.510041	-89.9404	544.44	Colonial coral	Colonial	24819.8	1933.9	Laser date		24819.8	1933.9	3.54955e-06	2.05782e-07	0.232487	0.00792778
AT5009_F0538_Dive5162_Ev004_A002c	-0.510041	-89.9404	544.44	Colonial coral	Colonial	57537.8	3433.78	Laser date		57537.8	3433.78	7.03091e-06	3.10694e-07	0.464705	0.0101133
AT5009_F0538_Dive5162_Ev004_A003	-0.510041	-89.9404	544.44	Desmophyllum	Solitary	15631.9	1303.43	Laser date		15631.9	1303.43	2.32089e-06	1.61121e-07	0.153041	0.00584681
AT5009_F0538_Dive5162_Ev004_A004	-0.510041	-89.9404	544.44	Madrepora	Colonial	47363.6	2972.59	Laser date		47363.6	2972.59	5.96283e-06	2.57527e-07	0.400262	0.00971073
AT5009_F0533_Dive5162_Ev005_A001a	-0.508759	-89.9406	456.15	Desmophyllum	Solitary	22860.5	1434.23	Laser date		22860.5	1434.23	3.18848e-06	1.74685e-07	0.21616	0.00592596
AT5009_F0533_Dive5162_Ev005_A001b	-0.508759	-89.9406	456.15	Colonial coral	Colonial	27048.7	1956.54	Laser date		27048.7	1956.54	2.35175e-06	1.27529e-07	0.250748	0.00781064
AT5009_F0535_Dive5162_Ev012_A001a	-0.505092	-89.9387	469.87	Desmophyllum	Solitary	617.284	394.853	Laser date		617.284	394.853	1.32877e-07	2.76547e-08	0.00723232	0.00206209
AT5009_F0535_Dive5162_Ev012_A001b	-0.505092	-89.9387	469.87	Desmophyllum	Solitary	656.398	391.927	Laser date		656.398	391.927	1.40341e-07	3.05045e-08	0.00763237	0.00204209
AT5009_F0535_Dive5162_Ev012_A001c	-0.505092	-89.9387	469.87	Desmophyllum	Solitary	758.288	323.965	Laser date		758.288	323.965	1.18101e-07	2.47543e-08	0.00869495	0.00168947
AT5009_F0839_Dive5164_Ev005_A001a	-0.719131	-89.1522	506.04	Colonial coral	Colonial	95.6655	1.36157	U-Th solution date		1116.83	448.679	1.68155e-07	3.17391e-08	0.0124138	0.00232678		95.6655	1.36157	144.835	1.08633	144.906	1.08946	0.00178486	1.29688e-05	3.61447	0.00886402	-0.674958	0.15238
AT5009_F0839_Dive5164_Ev005_A001b	-0.719131	-89.1522	506.04	Desmophyllum	Solitary	420.525	406.909	Laser date		420.525	406.909	1.10421e-07	3.08847e-08	0.00517893	0.00212509
AT5009_F0839_Dive5164_Ev005_A001c	-0.719131	-89.1522	506.04	Desmophyllum	Solitary	761.543	498.873	Laser date		761.543	498.873	1.34107e-07	4.13026e-08	0.00871951	0.00259171
AT5009_F0896_Dive5164_Ev010_A001a	-0.713352	-89.148	349.97	Colonial coral	Colonial	810.82	295.599	Laser date		810.82	295.599	1.13086e-07	2.18039e-08	0.00924609	0.00153754
AT5009_F0896_Dive5164_Ev010_A001b	-0.713352	-89.148	349.97	Colonial coral	Colonial	520.887	371.883	Laser date		520.887	371.883	9.61859e-08	2.72021e-08	0.0062185	0.00193712
AT5009_F0896_Dive5164_Ev010_A001c	-0.713352	-89.148	349.97	Desmophyllum	Solitary	352.706	455.146	Laser date		352.706	455.146	8.7327e-08	2.69187e-08	0.00447121	0.00236993
AT5009_F0896_Dive5164_Ev010_A001d	-0.713352	-89.148	349.97	Desmophyllum	Solitary	784.958	399.298	Laser date		784.958	399.298	1.17465e-07	2.59586e-08	0.008985	0.00207374
AT5009_F1042_Dive5164_Ev006_A001a	-0.719125	-89.1522	506.08	Desmophyllum	Solitary	-18.9583	13.2267	U-Th solution date		1118.76	730.343	1.64471e-07	4.53049e-08	0.0124441	0.00378387		-18.9583	13.2267	145.348	1.12078	145.371	1.11947	0.000727297	1.05e-05	4.30337	0.0096735	19.9256	0.272344
AT5009_F1042_Dive5164_Ev006_A001b	-0.719125	-89.1522	506.08	Desmophyllum	Solitary	308.458	272.459	Laser date		308.458	272.459	6.89268e-08	2.13188e-08	0.0040044	0.00142902
AT5009_F1042_Dive5164_Ev006_A001c	-0.719125	-89.1522	506.08	Desmophyllum	Solitary	562.478	332.183	Laser date		562.478	332.183	8.89065e-08	2.58818e-08	0.00665437	0.00173393
AT5009_F0873_Dive5164_Ev012_A001	-0.713499	-89.1477	339.97	Dendrophyllia californica c.f.	Colonial	457.863	7.95494	U-Th solution date		1059.75	506.228	1.55784e-07	3.55954e-08	0.0118303	0.00262048		457.863	7.95494	145.569	1.04829	145.785	1.0509	0.0056573	4.06474e-05	2.49061	0.00551754	6.07447	0.168012
AT5009_F0880_Dive5164_Ev008_A001a	-0.716682	-89.1517	425.28	Desmophyllum	Solitary	794.208	281.719	Laser date		794.208	281.719	1.05618e-07	2.23408e-08	0.00907376	0.00146792
AT5009_F0880_Dive5164_Ev008_A001b	-0.716682	-89.1517	425.28	Desmophyllum	Solitary	253.11	346.713	Laser date		253.11	346.713	5.35397e-08	1.94114e-08	0.00343162	0.0018162
AT5009_F0880_Dive5164_Ev008_A001c	-0.716682	-89.1517	425.28	Desmophyllum	Solitary	962.572	64.3109	U-Th solution date		1287.11	312.813	1.49747e-07	2.3905e-08	0.0141941	0.00162135		962.572	64.3109	145.153	0.997826	145.58	1.00137	0.0114834	0.000201662	5.69195	0.0237017	122.517	2.55524
AT5009_F0880_Dive5164_Ev008_A002	-0.716682	-89.1517	425.28	Colonial coral	Colonial	2626.66	43.1455	U-Th solution date		2771.76	364.661	2.97117e-07	3.06344e-08	0.0294686	0.00185444		2626.66	43.1455	144.314	1.19249	145.415	1.20083	0.0284049	0.000207075	3.9629	0.0114057	52.8879	0.270827
AT5009_F0880_Dive5164_Ev008_A003	-0.716682	-89.1517	425.28	Colonial coral	Colonial	659.398	328.122	Laser date		659.398	328.122	9.0867e-08	2.26824e-08	0.00765758	0.00171056
AT5009_F0880_Dive5164_Ev008_A004a	-0.716682	-89.1517	425.28	Colonial coral	Colonial	841.618	7.6695	U-Th solution date		1442.52	431.466	1.70087e-07	3.2673e-08	0.0158123	0.0022299		841.618	7.6695	143.81	1.11254	144.182	1.11915	0.00963524	5.26338e-05	3.58788	0.00965355	7.16752	0.118602
AT5009_F0880_Dive5164_Ev008_A004b	-0.716682	-89.1517	425.28	Colonial coral	Colonial	314.285	6.78565	U-Th solution date		1061.72	446.499	1.52509e-07	3.60774e-08	0.0118506	0.00232352		314.285	6.78565	144.375	1.10229	144.534	1.10312	0.00414309	2.85757e-05	3.83107	0.00941145	8.32432	0.158551
AT5009_F0880_Dive5164_Ev008_A004c	-0.716682	-89.1517	425.28	Colonial coral	Colonial	713.8	33.7384	U-Th solution date		1070.77	446.26	1.47412e-07	3.26419e-08	0.0119509	0.00231072		713.8	33.7384	146.333	1.13207	146.659	1.13746	0.00861131	4.69494e-05	4.3336	0.011588	50.8561	0.240454
AT5009_F0880_Dive5164_Ev008_A005	-0.716682	-89.1517	425.28	Coral rubble	Other coral rubble	1296.21	439.516	Laser date		1296.21	439.516	1.65217e-07	3.36176e-08	0.0142773	0.00227936
AT5009_F1272_Dive5169_Ev013_A001	-1.22387	-90.7033	552.13	Desmophyllum	Solitary	71542.8	3711.93	Laser date		71542.8	3711.93	4.78064e-06	1.50666e-07	0.543757	0.00947094
AT5009_F1272_Dive5169_Ev013_A002	-1.22387	-90.7033	552.13	Desmophyllum	Solitary	50883.1	3133.14	Laser date		50883.1	3133.14	3.73638e-06	1.60514e-07	0.423198	0.00989696
AT5009_F1272_Dive5169_Ev013_A003	-1.22387	-90.7033	552.13	Desmophyllum	Solitary	61234.2	3081.16	Laser date		61234.2	3081.16	4.31432e-06	1.18625e-07	0.486725	0.00868597
AT5009_F1272_Dive5169_Ev013_A004	-1.22387	-90.7033	552.13	Desmophyllum	Solitary	57630.8	3088.37	Laser date		57630.8	3088.37	4.00755e-06	1.4431e-07	0.465299	0.00903294
AT5009_F1272_Dive5169_Ev013_A005	-1.22387	-90.7033	552.13	Desmophyllum	Solitary	71189.8	4003.46	Laser date		71189.8	4003.46	4.68819e-06	1.54195e-07	0.541859	0.0102554
AT5009_F1272_Dive5169_Ev013_A006	-1.22387	-90.7033	552.13	Desmophyllum	Solitary	64072	2372.2	Laser date		64072	2372.2	4.36859e-06	8.57962e-08	0.502981	0.00631432
AT5009_F1272_Dive5169_Ev013_A007a	-1.22387	-90.7033	552.13	Desmophyllum	Solitary	92282.4	6717.7	Laser date		92282.4	6717.7	5.99195e-06	2.08781e-07	0.642482	0.0142243
AT5009_F1272_Dive5169_Ev013_A007b	-1.22387	-90.7033	552.13	Desmophyllum	Solitary	91631.4	5421.36	Laser date		91631.4	5421.36	5.96052e-06	1.73452e-07	0.639803	0.0114135
AT5009_F1272_Dive5169_Ev013_A008	-1.22387	-90.7033	552.13	Desmophyllum	Solitary	52233.6	2333.61	Laser date		52233.6	2333.61	4.00444e-06	1.12652e-07	0.431928	0.0071249
AT5009_F1272_Dive5169_Ev013_A009	-1.22387	-90.7033	552.13	Desmophyllum	Solitary	96991.4	6508.99	Laser date		96991.4	6508.99	6.55505e-06	2.01199e-07	0.662322	0.0130192
AT5009_F1272_Dive5169_Ev013_A010	-1.22387	-90.7033	552.13	Desmophyllum	Solitary	58112.3	3019.12	Laser date		58112.3	3019.12	4.64386e-06	1.26139e-07	0.468187	0.00877076
AT5009_F1272_Dive5169_Ev013_A011	-1.22387	-90.7033	552.13	Desmophyllum	Solitary	44766.2	1991.86	Laser date		44766.2	1991.86	3.76757e-06	7.41411e-08	0.382713	0.00653802
AT5009_F1272_Dive5169_Ev013_A012	-1.22387	-90.7033	552.13	Desmophyllum	Solitary	43575.5	2531.15	Laser date		43575.5	2531.15	3.57001e-06	1.08652e-07	0.374505	0.00854207
AT5009_F1272_Dive5169_Ev013_A013	-1.22387	-90.7033	552.13	Desmophyllum	Solitary	75432	4535.06	Laser date		75432	4535.06	5.40881e-06	1.41221e-07	0.56384	0.0112525
AT5009_F1272_Dive5169_Ev013_A014a	-1.22387	-90.7033	552.13	Desmophyllum	Solitary	63506.9	3181.7	Laser date		63506.9	3181.7	4.78191e-06	9.81173e-08	0.499741	0.0087687
AT5009_F1272_Dive5169_Ev013_A014b	-1.22387	-90.7033	552.13	Desmophyllum	Solitary	52413.2	2319.72	Laser date		52413.2	2319.72	4.78037e-06	1.09857e-07	0.433075	0.00707539
AT5009_F1272_Dive5169_Ev013_A015	-1.22387	-90.7033	552.13	Desmophyllum	Solitary	61303.5	3396.88	Laser date		61303.5	3396.88	5.30442e-06	1.45886e-07	0.487052	0.00960157
AT5009_F1272_Dive5169_Ev013_A016	-1.22387	-90.7033	552.13	Desmophyllum	Solitary	56337.4	2546.26	Laser date		56337.4	2546.26	5.01951e-06	1.28214e-07	0.457447	0.00747164
AT5009_F1272_Dive5169_Ev013_A017	-1.22387	-90.7033	552.13	Desmophyllum	Solitary	45350.6	2083.76	Laser date		45350.6	2083.76	4.28738e-06	1.32773e-07	0.386695	0.00685673
AT5009_F1272_Dive5169_Ev013_A018	-1.22387	-90.7033	552.13	Desmophyllum	Solitary	69603.5	3056.78	Laser date		69603.5	3056.78	5.92058e-06	1.31747e-07	0.533478	0.00784152
AT5009_F1272_Dive5169_Ev013_A019a	-1.22387	-90.7033	552.13	Desmophyllum	Solitary	52896.5	2396.28	Laser date		52896.5	2396.28	4.86903e-06	1.39968e-07	0.436078	0.00727478
AT5009_F1272_Dive5169_Ev013_A019b	-1.22387	-90.7033	552.13	Desmophyllum	Solitary	65748.6	2765.6	Laser date		65748.6	2765.6	5.67696e-06	1.34919e-07	0.512413	0.00736753
AT5009_F1272_Dive5169_Ev013_A020	-1.22387	-90.7033	552.13	Madrepora	Colonial	44534.4	2144.61	Laser date		44534.4	2144.61	4.25628e-06	1.41684e-07	0.381129	0.00709332
AT5009_F1272_Dive5169_Ev013_A021	-1.22387	-90.7033	552.13	Dendrophyllia	Colonial	45266.2	2178.96	Laser date		45266.2	2178.96	4.2916e-06	1.37017e-07	0.386124	0.00713403
AT5009_F1272_Dive5169_Ev013_A022	-1.22387	-90.7033	552.13	Dendrophyllia	Colonial	82897.1	4165	Laser date		82897.1	4165	6.52775e-06	1.76833e-07	0.600458	0.00941529
AT5009_F1272_Dive5169_Ev013_A023	-1.22387	-90.7033	552.13	Madrepora	Colonial	51597.4	2065.77	Laser date		51597.4	2065.77	4.65315e-06	1.12841e-07	0.427861	0.0062975
AT5009_F1272_Dive5169_Ev013_A024	-1.22387	-90.7033	552.13	Madrepora	Colonial	50996.8	1939.29	Laser date		50996.8	1939.29	4.58416e-06	1.18743e-07	0.424041	0.00590184
AT5009_F1272_Dive5169_Ev013_A025	-1.22387	-90.7033	552.13	Colonial coral	Colonial	44737.3	2052.25	Laser date		44737.3	2052.25	4.14158e-06	1.16263e-07	0.382509	0.00680216
AT5009_F1272_Dive5169_Ev013_A026	-1.22387	-90.7033	552.13	Colonial coral	Colonial	53491.7	2024.5	Laser date		53491.7	2024.5	4.77488e-06	1.0213e-07	0.439863	0.00601405
AT5009_F1272_Dive5169_Ev013_A027	-1.22387	-90.7033	552.13	Colonial (Dendrophyllia?)	Colonial	47227.9	2023.04	Laser date		47227.9	2023.04	4.27848e-06	1.14512e-07	0.399301	0.00645722
AT5009_F1272_Dive5169_Ev013_A028a	-1.22387	-90.7033	552.13	Madrepora	Colonial	47053.6	2329.06	Laser date		47053.6	2329.06	4.39909e-06	1.50438e-07	0.398159	0.00755157
AT5009_F1272_Dive5169_Ev013_A028b	-1.22387	-90.7033	552.13	Madrepora	Colonial	48799.1	2060.94	Laser date		48799.1	2060.94	4.49465e-06	1.21793e-07	0.409731	0.00646005
AT5009_F1272_Dive5169_Ev013_A029a	-1.22387	-90.7033	552.13	Dendrophyllia	Colonial	51397.5	2362.64	Laser date		51397.5	2362.64	4.65589e-06	1.30885e-07	0.426594	0.0072986
AT5009_F1272_Dive5169_Ev013_A029b	-1.22387	-90.7033	552.13	Dendrophyllia	Colonial	51292.1	2286.41	Laser date		51292.1	2286.41	4.52208e-06	1.22378e-07	0.425918	0.00706795
AT5009_F1272_Dive5169_Ev013_A029c	-1.22387	-90.7033	552.13	Madrepora	Colonial	45256.5	2068.94	Laser date		45256.5	2068.94	4.15403e-06	1.17725e-07	0.386044	0.00682674
AT5009_F1272_Dive5169_Ev013_A030	-1.22387	-90.7033	552.13	Caryophyllia	Solitary	80193	5641.67	Laser date		80193	5641.67	6.25726e-06	2.48985e-07	0.587378	0.0134135
AT5009_F1272_Dive5169_Ev013_A031	-1.22387	-90.7033	552.13	Coral rubble	Other coral rubble	54714.3	3073.96	Laser date		54714.3	3073.96	4.89577e-06	1.59453e-07	0.447469	0.00926466
AT5009_F1265_Dive5169_Ev009_A002	-1.22636	-90.7023	610.54	Desmophyllum	Solitary	39940.9	2204.57	Laser date		39940.9	2204.57	3.74809e-06	1.28075e-07	0.34903	0.00771835
AT5009_F1265_Dive5169_Ev009_A003	-1.22636	-90.7023	610.54	Desmophyllum	Solitary	29756.5	180.866	U-Th solution date		25704.7	1524.74	2.65852e-06	1.1918e-07	0.239834	0.00615046		29756.5	180.866	128.445	1.1055	139.727	1.18898	0.271818	0.00133141	4.39108	0.00955259	89.7105	0.460321
AT5009_F1265_Dive5169_Ev009_A004	-1.22636	-90.7023	610.54	Desmophyllum	Solitary	34260	1856.68	Laser date		34260	1856.68	3.37701e-06	1.2708e-07	0.30723	0.0068637
AT5009_F1265_Dive5169_Ev009_A006a	-1.22636	-90.7023	610.54	Colonial coral	Colonial	57354.9	2784.51	Laser date		57354.9	2784.51	5.03237e-06	1.61127e-07	0.463671	0.00813121
AT5009_F1265_Dive5169_Ev009_A006b	-1.22636	-90.7023	610.54	Colonial coral	Colonial	46938.8	2551.5	Laser date		46938.8	2551.5	4.37443e-06	1.63631e-07	0.397398	0.00836513
AT5009_F1265_Dive5169_Ev009_A006c	-1.22636	-90.7023	610.54	Colonial coral	Colonial	58936.8	3008.74	Laser date		58936.8	3008.74	5.03875e-06	1.56073e-07	0.473161	0.0086785
AT5009_F1265_Dive5169_Ev009_A007	-1.22636	-90.7023	610.54	Colonial coral	Colonial	56725	3244.92	Laser date		56725	3244.92	4.84856e-06	1.80508e-07	0.459762	0.0096247
AT5009_F1265_Dive5169_Ev009_A008	-1.22636	-90.7023	610.54	Coral rubble	Other coral rubble	50357.1	2484.2	Laser date		50357.1	2484.2	4.45316e-06	1.33825e-07	0.419861	0.0077759
AT5009_F1262_Dive5169_Ev010_A001a	-1.22506	-90.7021	608.12	Colonial coral	Colonial	62010.5	4099.6	Laser date		62010.5	4099.6	5.14304e-06	2.33843e-07	0.491126	0.0116361
AT5009_F1262_Dive5169_Ev010_A001b	-1.22506	-90.7021	608.12	Colonial coral	Colonial	38122.4	2767.76	Laser date		38122.4	2767.76	3.73893e-06	1.99506e-07	0.335784	0.0099498
AT5009_F1262_Dive5169_Ev010_A002	-1.22506	-90.7021	608.12	Caryophyllia cf.	Solitary	39131	1920.74	Laser date		39131	1920.74	3.8094e-06	1.36413e-07	0.343153	0.00672283
AT5009_F1262_Dive5169_Ev010_A003a	-1.22506	-90.7021	608.12	Desmophyllum	Solitary		Rejected			26819.3	1655.71	2.88133e-06	1.22547e-07	0.248878	0.00657886		23247.3	1653.47	135.365	1.10998	144.572	1.35686	0.233266	0.00111327	3.82965	0.00840069	2182.53	9.08546	Rejected based on high 232Th (>1000 ppt)
AT5009_F1262_Dive5169_Ev010_A003b	-1.22506	-90.7021	608.12	Desmophyllum	Solitary	26124.9	534.922	U-Th solution date		26268.6	1813.22	2.78987e-06	1.5201e-07	0.24445	0.00730185		26124.9	534.922	130.301	1.10241	140.301	1.19772	0.246637	0.00118992	4.17676	0.009561	747.453	3.22814
AT5009_F1262_Dive5169_Ev010_A004a	-1.22506	-90.7021	608.12	Colonial coral	Colonial	45858.5	2518.44	Laser date		45858.5	2518.44	4.4694e-06	1.63504e-07	0.390123	0.00830848
AT5009_F1262_Dive5169_Ev010_A004b	-1.22506	-90.7021	608.12	Colonial coral	Colonial	52000.1	3040.58	Laser date		52000.1	3040.58	5.06473e-06	1.91271e-07	0.430412	0.00947319
AT5009_F1262_Dive5169_Ev010_A005	-1.22506	-90.7021	608.12	Desmophyllum	Solitary	49029.3	3221.21	Laser date		49029.3	3221.21	4.8532e-06	2.17122e-07	0.411232	0.0103432
AT5009_F1262_Dive5169_Ev010_A006	-1.22506	-90.7021	608.12	Desmophyllum	Solitary	23000.4	573.959	U-Th solution date		22401.5	1501.57	2.53648e-06	1.07023e-07	0.212295	0.00626691		23000.4	573.959	135.243	1.10836	144.344	1.19848	0.222072	0.00105508	3.70694	0.0083192	724.128	3.00262
AT5009_F1262_Dive5169_Ev010_A007	-1.22506	-90.7021	608.12	Desmophyllum	Solitary		Rejected			25298.6	1921.44	2.91681e-06	1.70736e-07	0.23647	0.00788872		25767.6	1876.54	133.888	1.1429	144.012	1.43693	0.255471	0.00123125	3.49254	0.00805878	2253.04	9.32164	Rejected based on high 232Th (>1000 ppt)
AT5009_F1262_Dive5169_Ev010_A009	-1.22506	-90.7021	608.12	Desmophyllum	Solitary	22072.9	703.093	U-Th solution date		22522.6	1575.69	2.63432e-06	1.20277e-07	0.213299	0.00658549		22072.9	703.093	136.894	1.0753	145.725	1.17517	0.215651	0.0011033	3.78684	0.00835807	913.597	3.85543
AT5009_F1262_Dive5169_Ev010_A013	-1.22506	-90.7021	608.12	Desmophyllum	Solitary	49862.1	1998.66	Laser date		49862.1	1998.66	5.13852e-06	8.68486e-08	0.416683	0.00621004
AT5009_F1262_Dive5169_Ev010_A014	-1.22506	-90.7021	608.12	Desmophyllum	Solitary	43261	2379.05	Laser date		43261	2379.05	4.62102e-06	1.72646e-07	0.372273	0.00809129
AT5009_F1262_Dive5169_Ev010_A015	-1.22506	-90.7021	608.12	Desmophyllum	Solitary	26839	2104.87	Laser date		26839	2104.87	3.08631e-06	1.89381e-07	0.249051	0.00845407
AT5009_F1262_Dive5169_Ev010_A017	-1.22506	-90.7021	608.12	Desmophyllum	Solitary		Rejected			18499	1237.86	2.32094e-06	1.20601e-07	0.178633	0.00535519		21649.6	1224.98	136.32	1.04242	144.941	1.20786	0.216362	0.00111111	3.85728	0.00900954	1629.9	6.82505	Rejected based on high 232Th (>1000 ppt)
AT5009_F1262_Dive5169_Ev010_A018	-1.22506	-90.7021	608.12	Desmophyllum	Solitary		Rejected			22125.3	1681.06	2.70248e-06	1.46987e-07	0.209922	0.00703531		22362.3	810.4	132.591	1.06719	141.258	1.16859	0.218161	0.00105898	3.8725	0.00922271	1073.76	4.48502	Rejected based on high 232Th (>1000 ppt)
AT5009_F1262_Dive5169_Ev010_A019	-1.22506	-90.7021	608.12	Desmophyllum	Solitary		Rejected			22543.6	1727.12	2.6708e-06	1.48446e-07	0.213431	0.00721122		24465.2	721.473	131.666	1.00146	141.108	1.10322	0.234849	0.00114292	4.07004	0.00953388	1001.89	4.13401	Rejected based on high 232Th (>1000 ppt)
AT5009_F1262_Dive5169_Ev010_A020	-1.22506	-90.7021	608.12	Desmophyllum	Solitary	59525.3	3182.19	Laser date		59525.3	3182.19	5.75298e-06	1.90961e-07	0.476661	0.00916867
AT5009_F1262_Dive5169_Ev010_A021	-1.22506	-90.7021	608.12	Desmophyllum	Solitary		Rejected			27746.2	2017.81	3.10304e-06	1.70028e-07	0.256401	0.00803412		28709.3	946.379	127.72	1.08066	138.53	1.21699	0.270201	0.00132496	4.50578	0.0109486	1448.61	6.0412	Rejected based on high 232Th (>1000 ppt)
AT5009_F0555_Dive5166_Ev012_A001a	-1.3394	-89.8953	531.73	Desmophyllum	Solitary	29497.8	2387.88	Laser date		29497.8	2387.88	3.28325e-06	2.05115e-07	0.270368	0.00934874
AT5009_F0555_Dive5166_Ev012_A001b	-1.3394	-89.8953	531.73	Desmophyllum	Solitary	29337.4	2279.08	Laser date		29337.4	2279.08	3.26534e-06	1.84129e-07	0.26913	0.00891271
AT5009_F0555_Dive5166_Ev012_A002	-1.3394	-89.8953	531.73	Desmophyllum	Solitary	30042.2	1064.59	Laser date		30042.2	1064.59	3.1135e-06	7.82983e-08	0.274689	0.0039514
AT5009_F0555_Dive5166_Ev012_A003	-1.3394	-89.8953	531.73	Desmophyllum	Solitary	33995.2	1325.4	Laser date		33995.2	1325.4	3.45005e-06	9.33751e-08	0.305217	0.00480329
AT5009_F0555_Dive5166_Ev012_A004	-1.3394	-89.8953	531.73	Desmophyllum	Solitary	30048.6	1088.67	Laser date		30048.6	1088.67	3.10829e-06	7.67218e-08	0.274732	0.00405633
AT5009_F0555_Dive5166_Ev012_A005	-1.3394	-89.8953	531.73	Desmophyllum	Solitary	29864.6	546.54	U-Th solution date		28410.5	1057.93	2.95556e-06	6.00225e-08	0.261735	0.00402586		29864.6	546.54	141.381	2.29217	153.855	2.47548	0.278672	0.00291533	3.36566	0.0321581	475.655	2.01491
AT5009_F0555_Dive5166_Ev012_A006	-1.3394	-89.8953	531.73	Desmophyllum	Solitary	31016.2	1220.72	Laser date		31016.2	1220.72	3.21385e-06	8.42541e-08	0.282279	0.00454834
AT5009_F0555_Dive5166_Ev012_A007	-1.3394	-89.8953	531.73	Desmophyllum	Solitary	28413.5	311.357	U-Th solution date		30042.3	1211.25	3.11461e-06	8.67074e-08	0.274688	0.00456259		28413.5	311.357	138.616	1.04632	150.219	1.1296	0.265209	0.00127851	3.7981	0.00873858	356.471	1.51606
AT5009_F0555_Dive5166_Ev012_A008	-1.3394	-89.8953	531.73	Desmophyllum	Solitary	28373.3	404.628	U-Th solution date		27285.9	1098.63	2.86469e-06	6.63177e-08	0.252685	0.00426329		28373.3	404.628	132.173	1.10993	143.224	1.20355	0.264141	0.00129966	3.76176	0.0091334	484.075	2.04863
AT5009_F0555_Dive5166_Ev012_A009	-1.3394	-89.8953	531.73	Desmophyllum	Solitary		Rejected			33991.7	1434.43	3.39028e-06	9.79505e-08	0.305173	0.00520745		27630.1	1713.17	144.994	1.11848	156.785	1.41515	0.271946	0.00132133	3.21459	0.00718983	1914.56	8.0038	Rejected based on high 232Th (>1000 ppt)
AT5009_F0555_Dive5166_Ev012_A010	-1.3394	-89.8953	531.73	Desmophyllum	Solitary	29278.4	709.199	U-Th solution date		30521.8	1520.71	3.17378e-06	1.15258e-07	0.278417	0.00578197		29278.4	709.199	163.219	1.12198	177.317	1.25558	0.281746	0.00136981	3.32337	0.00784734	823.556	3.4312
AT5009_F0555_Dive5166_Ev012_A011	-1.3394	-89.8953	531.73	Desmophyllum	Solitary	29113.4	179.839	U-Th solution date		29131.8	1490.13	3.15863e-06	1.38618e-07	0.267488	0.00575539		29113.4	179.839	136.186	1.09467	147.881	1.1805	0.268717	0.00128887	3.64172	0.00860453	95.5834	0.431903
AT5009_F0555_Dive5166_Ev012_A012a	-1.3394	-89.8953	531.73	Colonial coral	Colonial	56726	2498.42	Laser date		56726	2498.42	5.18894e-06	1.32909e-07	0.459842	0.00731143
AT5009_F0555_Dive5166_Ev012_A012b	-1.3394	-89.8953	531.73	Colonial coral	Colonial	23202.8	1397.04	Laser date		23202.8	1397.04	2.48306e-06	1.08951e-07	0.219058	0.00576127
AT5009_F0555_Dive5166_Ev012_A012c	-1.3394	-89.8953	531.73	Colonial coral	Colonial	50836.7	2954.16	Laser date		50836.7	2954.16	5.09494e-06	2.28498e-07	0.4229	0.00930304
AT5009_F0555_Dive5166_Ev012_A013	-1.3394	-89.8953	531.73	Colonial coral	Colonial	325.532	11.4885	U-Th solution date		2286.13	633.678	3.17636e-07	5.93069e-08	0.0244908	0.0032456		325.532	11.4885	144.81	1.21518	144.975	1.21774	0.0043139	3.05226e-05	3.54884	0.0119113	13.8291	0.128307
AT5009_F0555_Dive5166_Ev012_A014	-1.3394	-89.8953	531.73	Colonial coral	Colonial	27866	176.249	U-Th solution date		31422.9	1649.55	3.41986e-06	1.07361e-07	0.285436	0.00626323		27866	176.249	145.392	1.11737	157.321	1.19285	0.260755	0.00129969	3.83805	0.00943836	96.1532	0.461863
AT5009_F0555_Dive5166_Ev012_A015	-1.3394	-89.8953	531.73	Colonial coral	Colonial	29399.4	167.006	U-Th solution date		30082.3	1441.85	3.53437e-06	1.36374e-07	0.274993	0.00551344		29399.4	167.006	142.584	1.0709	154.951	1.15447	0.272222	0.00130285	3.50322	0.00800414	34.9981	0.233903
AT5009_F0555_Dive5166_Ev012_A016	-1.3394	-89.8953	531.73	Colonial coral	Colonial	24687.9	908.018	Laser date		24687.9	908.018	3.02344e-06	8.36601e-08	0.231442	0.00358676
AT5009_F0555_Dive5166_Ev012_A017	-1.3394	-89.8953	531.73	Colonial coral	Colonial	25989.4	1301.22	Laser date		25989.4	1301.22	3.19711e-06	1.24584e-07	0.242152	0.00518645
AT5009_F0555_Dive5166_Ev012_A018	-1.3394	-89.8953	531.73	Colonial coral	Colonial	35119.6	2114.43	Laser date		35119.6	2114.43	4.12391e-06	1.81898e-07	0.313643	0.00776582
AT5009_F0555_Dive5166_Ev012_A019	-1.3394	-89.8953	531.73	Colonial coral	Colonial	30738.4	1368.28	Laser date		30738.4	1368.28	3.50836e-06	9.20706e-08	0.280115	0.00515657
AT5009_F0555_Dive5166_Ev012_A020	-1.3394	-89.8953	531.73	Colonial coral	Colonial	28119.9	1413.34	Laser date		28119.9	1413.34	3.32254e-06	1.19274e-07	0.259409	0.0054993
AT5009_F0555_Dive5166_Ev012_A021	-1.3394	-89.8953	531.73	Colonial coral	Colonial	33983.7	1436.91	Laser date		33983.7	1436.91	3.60693e-06	1.05101e-07	0.305139	0.00525239
AT5009_F0555_Dive5166_Ev012_A022	-1.3394	-89.8953	531.73	Colonial coral	Colonial	28772.2	1252.1	Laser date		28772.2	1252.1	3.14162e-06	9.82295e-08	0.264618	0.00482597
AT5009_F0555_Dive5166_Ev012_A023a	-1.3394	-89.8953	531.73	Colonial coral	Colonial	59409.2	2715.75	Laser date		59409.2	2715.75	5.30291e-06	1.82343e-07	0.47593	0.00775277
AT5009_F0555_Dive5166_Ev012_A023b	-1.3394	-89.8953	531.73	Colonial coral	Colonial	25865	1433.78	Laser date		25865	1433.78	2.81864e-06	9.67512e-08	0.241134	0.00575281
AT5009_F0555_Dive5166_Ev012_A024a	-1.3394	-89.8953	531.73	Solitary cup coral	Solitary	29468.3	1299.05	Laser date		29468.3	1299.05	3.12596e-06	9.77826e-08	0.270153	0.00496667
AT5009_F0555_Dive5166_Ev012_A024b	-1.3394	-89.8953	531.73	Solitary cup coral	Solitary	30412.2	1578.82	Laser date		30412.2	1578.82	3.23186e-06	1.26743e-07	0.277556	0.00604472
AT5009_F0555_Dive5166_Ev012_A025	-1.3394	-89.8953	531.73	Desmophyllum cf.	Solitary	30037.8	1532.87	Laser date		30037.8	1532.87	3.18739e-06	1.14924e-07	0.274622	0.00586269
AT5009_F0555_Dive5166_Ev012_A026	-1.3394	-89.8953	531.73	Solitary cup coral	Solitary	27402.1	1734.39	Laser date		27402.1	1734.39	2.95504e-06	1.40062e-07	0.253638	0.00689151
AT5009_F0897_Dive5166_Ev016_A001a	-1.33085	-89.8968	437.26	Madrepora	Colonial	26989	1296.64	Laser date		26989	1296.64	2.88307e-06	1.00286e-07	0.250273	0.00510695
AT5009_F0897_Dive5166_Ev016_A001b	-1.33085	-89.8968	437.26	Madrepora	Colonial	30288.4	1425.74	Laser date		30288.4	1425.74	3.06937e-06	8.84362e-08	0.276613	0.00542026
AT5009_F0574_Dive5166_Ev010_A001	-1.34039	-89.8954	583.4	Madrepora	Colonial	30189.9	1600.15	Laser date		30189.9	1600.15	3.07853e-06	1.13347e-07	0.275829	0.00614918
AT5009_F0574_Dive5166_Ev010_A002	-1.34039	-89.8954	583.4	Madrepora	Colonial	22990.6	989.69	Laser date		22990.6	989.69	2.38177e-06	7.59067e-08	0.217226	0.00402257
AT5009_F0574_Dive5166_Ev010_A003	-1.34039	-89.8954	583.4	Madrepora	Colonial	49538.4	2524.07	Laser date		49538.4	2524.07	4.58381e-06	1.59677e-07	0.414568	0.00799143
AT5009_F0574_Dive5166_Ev010_A004	-1.34039	-89.8954	583.4	Madrepora	Colonial	21438.5	1092.41	Laser date		21438.5	1092.41	2.24579e-06	8.0665e-08	0.204096	0.00455171
AT5009_F0574_Dive5166_Ev010_A005	-1.34039	-89.8954	583.4	Madrepora	Colonial	28165	1408.93	Laser date		28165	1408.93	2.86722e-06	9.88166e-08	0.259747	0.00549438
AT5009_F0574_Dive5166_Ev010_A006	-1.34039	-89.8954	583.4	Madrepora	Colonial	20310.2	1150.58	Laser date		20310.2	1150.58	2.08495e-06	9.6643e-08	0.194371	0.00488257
AT5009_F0574_Dive5166_Ev010_A007	-1.34039	-89.8954	583.4	Madrepora	Colonial	34143.6	1431.18	Laser date		34143.6	1431.18	3.35754e-06	1.24678e-07	0.30631	0.00518539
AT5009_F0574_Dive5166_Ev010_A008	-1.34039	-89.8954	583.4	Colonial coral	Colonial	26414.8	1226.86	Laser date		26414.8	1226.86	2.57446e-06	1.00336e-07	0.245634	0.00484862
AT5009_F0574_Dive5166_Ev010_A010	-1.34039	-89.8954	583.4	Desmophyllum	Solitary	29275.4	1408.16	Laser date		29275.4	1408.16	3.3421e-06	1.10249e-07	0.268598	0.00539753
AT5009_F0573_Dive5166_Ev014_A001a	-1.33079	-89.8968	436.46	Desmophyllum	Solitary	32815.4	1725.14	Laser date		32815.4	1725.14	3.63948e-06	1.40244e-07	0.296196	0.00645693
AT5009_F0573_Dive5166_Ev014_A001b	-1.33079	-89.8968	436.46	Desmophyllum	Solitary	32565.2	1742.21	Laser date		32565.2	1742.21	3.281e-06	1.32909e-07	0.294279	0.00654832
AT5009_F0573_Dive5166_Ev014_A002a	-1.33079	-89.8968	436.46	Madrepora	Colonial	34052.8	1713.23	Laser date		34052.8	1713.23	3.54991e-06	1.31138e-07	0.305632	0.00630281
AT5009_F0573_Dive5166_Ev014_A002b	-1.33079	-89.8968	436.46	Madrepora	Colonial	32984.9	1429.97	Laser date		32984.9	1429.97	3.45339e-06	1.05779e-07	0.297501	0.0052718
AT5009_F0573_Dive5166_Ev014_A002c	-1.33079	-89.8968	436.46	Madrepora	Colonial	39735.8	1688.4	Laser date		39735.8	1688.4	4.02992e-06	1.07918e-07	0.347511	0.00579917
AT5009_F0573_Dive5166_Ev014_A003a	-1.33079	-89.8968	436.46	Colonial coral	Colonial	33942.2	1281.01	Laser date		33942.2	1281.01	3.68713e-06	1.04228e-07	0.304804	0.00462673
AT5009_F0573_Dive5166_Ev014_A003b	-1.33079	-89.8968	436.46	Colonial coral	Colonial	33945.9	1442.98	Laser date		33945.9	1442.98	3.58138e-06	1.11153e-07	0.3048	0.00525764
AT5009_F0573_Dive5166_Ev014_A004a	-1.33079	-89.8968	436.46	Coral rubble	Other coral rubble	34858.7	1508.38	Laser date		34858.7	1508.38	3.81243e-06	1.15131e-07	0.311751	0.00543778
AT5009_F0573_Dive5166_Ev014_A004b	-1.33079	-89.8968	436.46	Coral rubble	Other coral rubble	32896.7	1379.24	Laser date		32896.7	1379.24	3.62067e-06	1.05871e-07	0.296813	0.00506561
AT5009_F0573_Dive5166_Ev014_A005	-1.33079	-89.8968	436.46	Desmophyllum	Solitary	36445.7	1875.61	Laser date		36445.7	1875.61	3.84625e-06	1.32153e-07	0.323545	0.00674761
AT5009_F0238_Dive5159_Ev008_A006f	0.460085	-90.705	766.41	Dendrophyllia	Colonial	6882.56	84.7568	U-Th solution date		6703.89	498.094	8.79331e-07	4.7885e-08	0.0688704	0.00242106		6882.56	84.7568	143.496	1.115	146.341	1.13755	0.0714488	0.000482886	4.1793	0.010723	101.402	0.482419
AT5009_F0238_Dive5159_Ev008_A006g	0.460085	-90.705	766.41	Dendrophyllia	Colonial	16819.7	970.232	Laser date		16819.7	970.232	1.9459e-06	8.89662e-08	0.163733	0.00426777
AT5009_F0238_Dive5159_Ev008_A006h	0.460085	-90.705	766.41	Dendrophyllia	Colonial	15479.1	122.913	U-Th solution date		16243.7	792.446	1.88651e-06	7.27542e-08	0.15859	0.00349219		15479.1	122.913	137.703	1.10151	143.88	1.14353	0.152461	0.000738635	3.7801	0.00866875	120.274	0.559002
AT5009_F0238_Dive5159_Ev008_A006i	0.460085	-90.705	766.41	Dendrophyllia	Colonial	10756.9	65.182	U-Th solution date		11337.8	694.398	1.37883e-06	6.95859e-08	0.113465	0.00320923		10756.9	65.182	141.151	1.22417	145.534	1.25675	0.108394	0.000537953	4.1596	0.0101191	43.5845	0.262747
AT5009_F0238_Dive5159_Ev008_A006j	0.460085	-90.705	766.41	Dendrophyllia	Colonial	11855.4	94.7752	U-Th solution date		12006.8	703.829	1.50763e-06	7.44029e-08	0.119748	0.00322761		11855.4	94.7752	141.506	1.20751	146.354	1.24666	0.11916	0.00063641	3.57472	0.0112796	81.8472	0.378094
AT5009_F0238_Dive5159_Ev008_A007d	0.460085	-90.705	766.41	Dendrophyllia	Colonial	6829.57	109.118	U-Th solution date		7914.26	507.57	1.01442e-06	5.03843e-08	0.0807118	0.00243577		6829.57	109.118	142.53	1.13744	145.333	1.15945	0.0711424	0.000483133	3.96576	0.0111414	135.493	0.596504
AT5009_F0238_Dive5159_Ev008_A007e	0.460085	-90.705	766.41	Dendrophyllia	Colonial	11512.2	80.9883	U-Th solution date		12680	746.073	1.55297e-06	7.16605e-08	0.126021	0.0034084		11512.2	80.9883	141.915	1.13191	146.63	1.16251	0.115789	0.000613342	3.623	0.0115517	59.5975	0.283347
AT5009_F0238_Dive5159_Ev008_A007f	0.460085	-90.705	766.41	Dendrophyllia	Colonial	11157.4	78.2495	U-Th solution date		12073.8	666.089	1.44915e-06	5.91563e-08	0.120384	0.00304398		11157.4	78.2495	141.331	1.15603	145.883	1.18809	0.112408	0.000555122	3.78353	0.00898604	67.0499	0.356511
AT5009_F0566_Dive5161_Ev004_A003d	0.460078	-90.7111	521.16	Dendrophyllia / Madrepora	Colonial	11396.6	67.0388	U-Th solution date		9857.09	668.662	1.24958e-06	6.86991e-08	0.0994358	0.00313789		11396.6	67.0388	141.724	1.06488	146.389	1.09671	0.114433	0.000591956	3.76992	0.00937879	27.6046	0.20331
AT5009_F0566_Dive5161_Ev004_A003e	0.460078	-90.7111	521.16	Dendrophyllia / Madrepora	Colonial	12369.8	74.4737	U-Th solution date		12817.5	770.458	1.53807e-06	7.98142e-08	0.127273	0.00351572		12369.8	74.4737	140.534	1.08021	145.559	1.1138	0.12354	0.000634881	4.27263	0.0108693	42.466	0.228
AT5009_F0566_Dive5161_Ev004_A003f	0.460078	-90.7111	521.16	Dendrophyllia / Madrepora	Colonial	11626.3	63.0102	U-Th solution date		12054.6	623.937	1.43378e-06	5.55372e-08	0.120206	0.00284535		11626.3	63.0102	141.82	1.10758	146.58	1.1398	0.116453	0.000582823	4.33694	0.0097468	5.9696	0.34912
AT5009_F0566_Dive5161_Ev004_A006e	0.460078	-90.7111	521.16	Dendrophyllia / Madrepora	Colonial	11372.8	64.1825	U-Th solution date		13179.9	683.399	1.53955e-06	6.13726e-08	0.130662	0.00308713		11372.8	64.1825	141.1	1.17197	145.732	1.20735	0.114007	0.000591981	4.18039	0.0103916	9.41596	0.181807
AT5009_F0566_Dive5161_Ev004_A006f	0.460078	-90.7111	521.16	Dendrophyllia / Madrepora	Colonial	8863.6	55.0543	U-Th solution date		8849.64	521.533	1.06141e-06	5.28795e-08	0.0897751	0.00247707		8863.6	55.0543	141.985	1.09428	145.611	1.12377	0.0902486	0.000470918	4.25567	0.0105041	36.0639	0.269039
AT5009_F0566_Dive5161_Ev004_A006g	0.460078	-90.7111	521.16	Dendrophyllia / Madrepora	Colonial	11265.9	66.2819	U-Th solution date		11526.3	828.156	1.42116e-06	8.02872e-08	0.115229	0.00384366		11265.9	66.2819	141.118	1.11782	145.71	1.15103	0.113029	0.000610321	4.33997	0.012072	14.7874	0.140232
AT5009_F0566_Dive5161_Ev004_A008d	0.460078	-90.7111	521.16	Dendrophyllia / Madrepora	Colonial	8475.88	45.1357	U-Th solution date		9112.08	428.03	1.12369e-06	4.05649e-08	0.0923086	0.00200249		8475.88	45.1357	144.61	1.13336	148.141	1.15955	0.0865243	0.000424631	3.96204	0.00922222	9.58308	0.190711
AT5009_F0566_Dive5161_Ev004_A008e	0.460078	-90.7111	521.16	Dendrophyllia / Madrepora	Colonial	10016.3	55.0795	U-Th solution date		10087	502.141	1.23981e-06	3.7629e-08	0.101634	0.00233148		10016.3	55.0795	142.664	1.16557	146.786	1.1888	0.101184	0.000517965	4.13546	0.00947125	0.885135	0.366522
AT5009_F1255_Dive5172_Ev004_A005d	-0.897802	-91.5398	944.28	Desmophyllum	Solitary	23996.9	1161.36	Laser date		23996.9	1161.36	2.66634e-06	8.82661e-08	0.22569	0.00471039
AT5009_F1255_Dive5172_Ev004_A005e	-0.897802	-91.5398	944.28	Desmophyllum	Solitary	21606.8	805.683	Laser date		21606.8	805.683	2.42872e-06	5.88405e-08	0.205533	0.00326596
AT5009_F1255_Dive5172_Ev004_A005f	-0.897802	-91.5398	944.28	Desmophyllum	Solitary	23222.7	824.232	Laser date		23222.7	824.232	2.58624e-06	6.34983e-08	0.219213	0.00328691
FKt230918.579.8.1	-0.507533	-89.9401	423.95	Colonial coral	Colonial	423.102	357.739	Laser date		423.102	357.739	1.2092e-07	3.1857e-08	0.00521933	0.00186957
FKt230918.577.2.1	-0.51845	-89.9145	502.23	Colonial coral	Colonial	11270.4	773.417	Laser date		11270.4	773.417	1.32727e-06	7.0225e-08	0.112864	0.00359395
FKt230918.577.2.2a	-0.51845	-89.9145	502.23	Colonial coral	Colonial	13029.2	822.268	Laser date		13029.2	822.268	1.4916e-06	7.8945e-08	0.129268	0.00375257
FKt230918.577.2.2b	-0.51845	-89.9145	502.23	Colonial coral	Colonial	13460.9	703.037	Laser date		13460.9	703.037	1.51661e-06	6.56115e-08	0.133272	0.00317468
FKt230918.577.2.2c	-0.51845	-89.9145	502.23	Colonial coral	Colonial	14322.8	699.227	Laser date		14322.8	699.227	1.60545e-06	5.57435e-08	0.141178	0.00310184
FKt230918.577.2.3a	-0.51845	-89.9145	502.23	Colonial coral	Colonial	13350.6	727.952	Laser date		13350.6	727.952	1.51597e-06	6.53473e-08	0.132258	0.00329339
FKt230918.577.2.3b	-0.51845	-89.9145	502.23	Colonial coral	Colonial	15019.9	874.47	Laser date		15019.9	874.47	1.65272e-06	8.96762e-08	0.147542	0.00391291
FKt230918.577.2.4	-0.51845	-89.9145	502.23	Solitary cup coral	Solitary	13632	795.897	Laser date		13632	795.897	1.56028e-06	7.21905e-08	0.134863	0.00359433
FKt230918.577.2.6a	-0.51845	-89.9145	502.23	Colonial coral	Colonial	14680.4	814.253	Laser date		14680.4	814.253	1.67516e-06	7.48988e-08	0.144453	0.00363991
FKt230918.577.2.6b	-0.51845	-89.9145	502.23	Colonial coral	Colonial	14517.1	968.614	Laser date		14517.1	968.614	1.71682e-06	8.59268e-08	0.142942	0.00436137
FKt230918.577.2.7	-0.51845	-89.9145	502.23	Colonial coral	Colonial	14752.3	960.685	Laser date		14752.3	960.685	1.74137e-06	9.03899e-08	0.145096	0.00431206
FKt230918.577.2.8	-0.51845	-89.9145	502.23	Solitary cup coral	Solitary	1239.73	446.21	Laser date		1239.73	446.21	2.20685e-07	4.51845e-08	0.0137162	0.00230744
FKt230918.577.9.1	-0.524745	-89.9083	369.78	Colonial coral	Colonial	1532.2	573.993	Laser date		1532.2	573.993	2.69309e-07	5.35906e-08	0.0167382	0.00296431
FKt230918.580.9.1a	-0.569722	-89.9169	476.62	Colonial coral	Colonial	11989.9	68.9074	U-Th solution date		11441.9	807.814	1.41235e-06	8.54851e-08	0.11445	0.0037368		11989.9	68.9074	141.204	1.16737	146.094	1.20101	0.119907	0.000623736	3.77249	0.0104395	17.9633	0.164106
FKt230918.580.9.1b	-0.569722	-89.9169	476.62	Colonial coral	Colonial	11933.6	68.4653	U-Th solution date		10380.7	906.682	1.29696e-06	9.07838e-08	0.104452	0.00428291		11933.6	68.4653	141.363	1.06414	146.235	1.09713	0.119418	0.000617134	3.84472	0.00988922	21.6543	0.189023
FKt230918.580.9.1c	-0.569722	-89.9169	476.62	Colonial coral	Colonial	11947.6	67.1898	U-Th solution date		11561.7	870.193	1.42436e-06	8.43098e-08	0.115604	0.004035		11947.6	67.1898	140.657	1.17714	145.51	1.21665	0.119458	0.00060485	3.58625	0.00928679	18.0787	0.158765
FKt230918.580.9.2a	-0.569722	-89.9169	476.62	Colonial coral	Colonial	12548.1	104.477	U-Th solution date		12477	954.723	1.5611e-06	9.51564e-08	0.124142	0.00438837		12548.1	104.477	139.157	1.21169	144.203	1.2558	0.125416	0.000741411	3.14924	0.0119797	73.8449	0.319307
FKt230918.580.9.2b	-0.569722	-89.9169	476.62	Colonial coral	Colonial	12892.1	73.1641	U-Th solution date		11474.8	777.607	1.40225e-06	7.10493e-08	0.114793	0.0036234		12892.1	73.1641	139.635	1.15845	144.839	1.19481	0.12818	0.000657645	3.21785	0.0070153	15.1159	0.344788
FKt230918.580.9.2c	-0.569722	-89.9169	476.62	Colonial coral	Colonial	11548.3	808.248	Laser date		11548.3	808.248	1.33627e-06	8.54539e-08	0.11545	0.00374852
FKt230918.580.9.3a	-0.569722	-89.9169	476.62	Solitary cup coral	Solitary	11590.4	125.863	U-Th solution date		11490.2	545.278	1.36531e-06	5.2155e-08	0.11492	0.00249448		11590.4	125.863	141.509	1.23662	146.247	1.27852	0.116944	0.000769508	3.75707	0.00850733	125.313	0.691424
FKt230918.580.9.3b	-0.569722	-89.9169	476.62	Solitary cup coral	Solitary	9415.32	808.127	Laser date		9415.32	808.127	1.12917e-06	7.75798e-08	0.0952283	0.00382844
FKt230918.580.14.1a	-0.568146	-89.9143	471.9	Colonial coral	Colonial	16275.5	911.958	Laser date		16275.5	911.958	1.82362e-06	7.76331e-08	0.158879	0.00401418
FKt230918.580.14.1b	-0.568146	-89.9143	471.9	Colonial coral	Colonial	16048.6	886.1	Laser date		16048.6	886.1	1.78311e-06	6.17312e-08	0.156829	0.00389911
FKt230918.580.14.1c	-0.568146	-89.9143	471.9	Colonial coral	Colonial	18908.6	167.657	U-Th solution date		14547.1	874.248	1.61078e-06	7.5974e-08	0.143238	0.003927		18908.6	167.657	137.038	1.14185	144.585	1.19835	0.182812	0.00135798	3.76826	0.0099319	83.6911	0.415401
FKt230918.580.14.2a	-0.568146	-89.9143	471.9	Colonial coral	Colonial	15379.6	1506.23	Laser date		15379.6	1506.23	1.58191e-06	1.26752e-07	0.150779	0.00676953
FKt230918.580.14.2b	-0.568146	-89.9143	471.9	Colonial coral	Colonial	18224.8	156.487	U-Th solution date		14103.7	1084.16	1.46453e-06	7.71381e-08	0.139154	0.00491082		18224.8	156.487	138.483	1.14015	145.824	1.19722	0.177092	0.00121065	3.49048	0.00869608	90.8587	0.435757
FKt230918.580.14.2c	-0.568146	-89.9143	471.9	Colonial coral	Colonial	18981.2	1201.62	Laser date		18981.2	1201.62	1.91058e-06	9.85286e-08	0.182851	0.00517676
FKt230918.580.14.3	-0.568146	-89.9143	471.9	Colonial coral	Colonial	19524	1092.17	Laser date		19524	1092.17	1.98047e-06	8.76206e-08	0.187584	0.00467078
FKt230918.580.14.4a	-0.568146	-89.9143	471.9	Solitary cup coral	Solitary	17898.7	1346.15	Laser date		17898.7	1346.15	1.83219e-06	1.04171e-07	0.173332	0.00589864
FKt230918.580.14.4b	-0.568146	-89.9143	471.9	Solitary cup coral	Solitary	18728.6	1288.1	Laser date		18728.6	1288.1	1.96551e-06	9.56754e-08	0.180646	0.00556109
FKt230918.580.14.5	-0.568146	-89.9143	471.9	Solitary cup coral	Solitary	19596.5	1284.46	Laser date		19596.5	1284.46	2.05981e-06	1.0573e-07	0.188229	0.00548433
FKt230918.580.16.1a	-0.566886	-89.9096	373.38	Colonial coral	Colonial	51811.6	2994.17	Laser date		51811.6	2994.17	4.55121e-06	1.81735e-07	0.429259	0.00928391
FKt230918.580.16.1b	-0.566886	-89.9096	373.38	Colonial coral	Colonial	44428	1753.39	Laser date		44428	1753.39	4.07683e-06	9.76226e-08	0.380407	0.00573428
FKt230918.580.16.1c	-0.566886	-89.9096	373.38	Colonial coral	Colonial	53923.1	2799.09	Laser date		53923.1	2799.09	4.64635e-06	1.6516e-07	0.44258	0.00848917
FKt230918.580.16.2	-0.566886	-89.9096	373.38	Colonial coral	Colonial	54428.2	2343.99	Laser date		54428.2	2343.99	4.75527e-06	1.29601e-07	0.445716	0.00701698
FKt230918.580.16.3	-0.566886	-89.9096	373.38	Colonial coral	Colonial	54837	2782.18	Laser date		54837	2782.18	4.79315e-06	1.57311e-07	0.448227	0.00836057
FKt230918.580.16.4	-0.566886	-89.9096	373.38	Solitary cup coral	Solitary	44973.7	2116.12	Laser date		44973.7	2116.12	3.98593e-06	1.24915e-07	0.3841	0.00695073
FKt230918.580.17.1	-0.564887	-89.9077	379.77	Colonial coral	Colonial	49106.6	2610.43	Laser date		49106.6	2610.43	4.28496e-06	1.49449e-07	0.411737	0.0083252
FKt230918.579.2.1a	-0.508077	-89.9464	560.3	Colonial coral	Colonial	26068.9	1529.11	Laser date		26068.9	1529.11	2.56118e-06	1.13167e-07	0.242808	0.00610663
FKt230918.579.2.1b	-0.508077	-89.9464	560.3	Colonial coral	Colonial	25925.6	1509.4	Laser date		25925.6	1509.4	2.40332e-06	1.08545e-07	0.241648	0.00605472
FKt230918.579.2.1c	-0.508077	-89.9464	560.3	Colonial coral	Colonial	26511.1	1165.71	Laser date		26511.1	1165.71	2.40158e-06	7.45231e-08	0.246449	0.00459368
FKt230918.579.2.1d	-0.508077	-89.9464	560.3	Colonial coral	Colonial	26958.9	1326.12	Laser date		26958.9	1326.12	2.49616e-06	8.75222e-08	0.250053	0.00525973
FKt230918.579.2.1e	-0.508077	-89.9464	560.3	Colonial coral	Colonial	24408.3	1392.66	Laser date		24408.3	1392.66	2.30057e-06	9.29714e-08	0.22914	0.0057064
FKt230918.579.2.1f	-0.508077	-89.9464	560.3	Colonial coral	Colonial	25566.3	1352.88	Laser date		25566.3	1352.88	2.38781e-06	9.5298e-08	0.238707	0.0054192
FKt230918.579.2.2a	-0.508077	-89.9464	560.3	Colonial coral	Colonial	23293.6	1324.36	Laser date		23293.6	1324.36	2.17181e-06	9.68134e-08	0.219863	0.00545137
FKt230918.579.2.2b	-0.508077	-89.9464	560.3	Colonial coral	Colonial	28869.4	1128.39	Laser date		28869.4	1128.39	2.67519e-06	7.02264e-08	0.265406	0.00428142
FKt230918.579.2.2c	-0.508077	-89.9464	560.3	Colonial coral	Colonial	24255.7	951.701	Laser date		24255.7	951.701	2.30661e-06	6.73916e-08	0.227851	0.00379366
FKt230918.579.2.3a	-0.508077	-89.9464	560.3	Colonial coral	Colonial	23157.9	976.302	Laser date		23157.9	976.302	2.24849e-06	7.01745e-08	0.21867	0.00394611
FKt230918.579.2.3b	-0.508077	-89.9464	560.3	Colonial coral	Colonial	30074.2	1277.22	Laser date		30074.2	1277.22	2.80684e-06	8.81892e-08	0.274933	0.00483175
FKt230918.579.2.3c	-0.508077	-89.9464	560.3	Colonial coral	Colonial	24567.6	1026.56	Laser date		24567.6	1026.56	2.32387e-06	7.53467e-08	0.23044	0.00408375
FKt230918.579.2.4a	-0.508077	-89.9464	560.3	Colonial coral	Colonial	26873	952.77	Laser date		26873	952.77	2.55468e-06	7.05023e-08	0.249372	0.00366282
FKt230918.579.2.4b	-0.508077	-89.9464	560.3	Colonial coral	Colonial	25052.2	961.333	Laser date		25052.2	961.333	2.45017e-06	6.91054e-08	0.234459	0.00379412
FKt230918.579.2.4c	-0.508077	-89.9464	560.3	Colonial coral	Colonial	24841.1	1476.16	Laser date		24841.1	1476.16	2.4374e-06	1.12251e-07	0.232692	0.00600288
FKt230918.579.2.5a	-0.508077	-89.9464	560.3	Solitary cup coral	Solitary	27438.6	1184.45	Laser date		27438.6	1184.45	2.63965e-06	8.0736e-08	0.253933	0.0045928
FKt230918.579.2.5b	-0.508077	-89.9464	560.3	Solitary cup coral	Solitary	29077.4	1390.92	Laser date		29077.4	1390.92	2.86422e-06	9.76736e-08	0.267053	0.00537314
FKt230918.579.6.1a	-0.507339	-89.9427	483.58	Colonial coral	Colonial	9235.25	61.8974	U-Th solution date		10011.3	635.989	1.13696e-06	5.26451e-08	0.100927	0.00299097		9235.25	61.8974	141.682	1.15611	145.454	1.18299	0.0937803	0.000554256	3.15142	0.00691674	22.6603	0.48218
FKt230918.579.6.1b	-0.507339	-89.9427	483.58	Colonial coral	Colonial	4595.92	32.1888	U-Th solution date		5744.44	610.511	7.22216e-07	5.17461e-08	0.059411	0.00302014		4595.92	32.1888	143.845	1.19666	145.754	1.21097	0.0480594	0.000314128	3.92208	0.00938639	7.93289	0.195917
FKt230918.579.6.1c	-0.507339	-89.9427	483.58	Colonial coral	Colonial	7290.67	615.725	Laser date		7290.67	615.725	8.39108e-07	5.28137e-08	0.0746379	0.00297805
FKt230918.579.6.2	-0.507339	-89.9427	483.58	Colonial coral	Colonial	2746.63	704.823	Laser date		2746.63	704.823	4.41548e-07	5.10299e-08	0.0291863	0.00358863
FKt230918.579.21.1	-0.505374	-89.9287	333.89	Colonial coral	Colonial	5368.04	414.542	Laser date		5368.04	414.542	6.54244e-07	3.39443e-08	0.0556709	0.00204294
FKt230918.579.21.3a	-0.505374	-89.9287	333.89	Colonial coral	Colonial	38107.5	1368.49	Laser date		38107.5	1368.49	3.21289e-06	7.37685e-08	0.335765	0.00471504
FKt230918.579.21.3b	-0.505374	-89.9287	333.89	Colonial coral	Colonial	37023.4	1685.86	Laser date		37023.4	1685.86	3.17186e-06	1.01442e-07	0.327825	0.00599411
FKt230918.579.21.3c	-0.505374	-89.9287	333.89	Colonial coral	Colonial	56796.5	2476.54	Laser date		56796.5	2476.54	4.43753e-06	1.05906e-07	0.460314	0.00719879
FKt230918.579.21.4	-0.505374	-89.9287	333.89	Solitary cup coral	Solitary	1069.47	47.5771	U-Th solution date		1345.09	495.271	2.39035e-07	3.97614e-08	0.0148031	0.00255563		1069.47	47.5771	145.002	1.11312	145.469	1.11509	0.0124426	8.60576e-05	3.09309	0.00708978	50.8177	0.277382
FKt230918.579.3.1a	-0.508044	-89.9462	553.28	Colonial coral	Colonial	23052.8	1088.23	Laser date		23052.8	1088.23	2.20274e-06	8.1243e-08	0.217809	0.00444336
FKt230918.579.3.1b	-0.508044	-89.9462	553.28	Colonial coral	Colonial	25367.2	1464.69	Laser date		25367.2	1464.69	2.26182e-06	8.98204e-08	0.237023	0.00592253
FKt230918.579.3.1c	-0.508044	-89.9462	553.28	Colonial coral	Colonial	20187.7	1111.33	Laser date		20187.7	1111.33	2.17072e-06	8.6355e-08	0.193367	0.00470541
FKt230918.579.4.1a	-0.507797	-89.9447	510.63	Colonial coral	Colonial	8255.22	752.65	Laser date		8255.22	752.65	1.03198e-06	6.49622e-08	0.0840568	0.00363791
FKt230918.579.4.1b	-0.507797	-89.9447	510.63	Colonial coral	Colonial	8895.8	895.14	Laser date		8895.8	895.14	1.04509e-06	7.68423e-08	0.0902392	0.00428239
FKt230918.579.8.3	-0.507533	-89.9401	423.95	Solitary cup coral	Solitary	325.762	411.927	Laser date		325.762	411.927	1.51414e-07	3.67827e-08	0.00420555	0.00215683
FKt230918.579.12.1a	-0.507772	-89.9379	453.24	Colonial coral	Colonial	16000.8	121.432	U-Th solution date		13777.4	753.778	1.61675e-06	6.17254e-08	0.136186	0.00338721		16000.8	121.432	138.574	1.15254	145.004	1.2001	0.156758	0.00105511	3.43552	0.00891722	35.3819	0.25588
FKt230918.579.12.1b	-0.507772	-89.9379	453.24	Colonial coral	Colonial	11780.4	69.0333	U-Th solution date		10091.1	587.189	1.25201e-06	4.67136e-08	0.101682	0.002749		11780.4	69.0333	141.433	1.16669	146.246	1.19722	0.117904	0.00063543	3.51917	0.00790871	9.60316	0.299713
FKt230918.579.12.1c	-0.507772	-89.9379	453.24	Colonial coral	Colonial	11770.3	72.6601	U-Th solution date		10734.3	878.336	1.32436e-06	7.17945e-08	0.107763	0.00412036		11770.3	72.6601	143.128	1.13265	147.994	1.16406	0.11796	0.000674169	3.84926	0.009293	6.74994	0.271143
FKt230918.579.12.1d	-0.507772	-89.9379	453.24	Colonial coral	Colonial	11780.9	79.3694	U-Th solution date		10475.3	1368.1	1.44198e-06	1.26984e-07	0.105338	0.00645933		11780.9	79.3694	140.996	1.17938	145.793	1.21475	0.117857	0.000734774	3.65765	0.0113767	9.11335	0.138188
FKt230918.579.12.1e	-0.507772	-89.9379	453.24	Colonial coral	Colonial	11782.4	81.7441	U-Th solution date		12027.9	1278.46	1.52374e-06	1.09816e-07	0.119933	0.0059686		11782.4	81.7441	141.219	1.11084	146.025	1.15037	0.11791	0.000757063	3.51738	0.0090584	10.8893	0.217167
FKt230918.579.16.1a	-0.505825	-89.9353	390.8	Colonial coral	Colonial	654.653	307.306	Laser date		654.653	307.306	1.30414e-07	2.55119e-08	0.00763307	0.00159501
FKt230918.579.16.1b	-0.505825	-89.9353	390.8	Colonial coral	Colonial	783.539	323.066	Laser date		783.539	323.066	1.56622e-07	2.59227e-08	0.00897163	0.00167965
FKt230918.579.22.1	-0.506163	-89.9267	347.07	Colonial coral	Colonial	9748.67	1112.75	Laser date		9748.67	1112.75	1.19452e-06	1.07641e-07	0.098413	0.00530398
FKt230918.583.7.1a	-0.924372	-88.9342	606.67	Solitary cup coral	Solitary	54521.5	6786.74	Laser date		54521.5	6786.74	5.6521e-06	4.5497e-07	0.445986	0.0209405
FKt230918.583.7.1b	-0.924372	-88.9342	606.67	Solitary cup coral	Solitary	40068	1869.29	Laser date		40068	1869.29	4.0795e-06	1.35946e-07	0.349887	0.00647184
FKt230918.583.7.1c	-0.924372	-88.9342	606.67	Solitary cup coral	Solitary	55427.4	2306.45	Laser date		55427.4	2306.45	5.19017e-06	1.2563e-07	0.451888	0.00679132
FKt230918.583.7.2a	-0.924372	-88.9342	606.67	Solitary cup coral	Solitary	40485.2	2169.54	Laser date		40485.2	2169.54	3.61451e-06	1.26007e-07	0.35283	0.00752197
FKt230918.583.7.2b	-0.924372	-88.9342	606.67	Solitary cup coral	Solitary	39678.8	1464.31	Laser date		39678.8	1464.31	3.5833e-06	8.47225e-08	0.347106	0.00497127
FKt230918.583.7.2c	-0.924372	-88.9342	606.67	Solitary cup coral	Solitary	40287.8	1396.44	Laser date		40287.8	1396.44	3.67707e-06	9.49156e-08	0.351495	0.00468839
FKt230918.583.7.3a	-0.924372	-88.9342	606.67	Colonial coral	Colonial	60041.3	2365.54	Laser date		60041.3	2365.54	4.70183e-06	9.83159e-08	0.479722	0.0066096
FKt230918.583.7.3b	-0.924372	-88.9342	606.67	Colonial coral	Colonial	56267.8	2486.76	Laser date		56267.8	2486.76	4.44761e-06	1.25499e-07	0.45703	0.00731076
FKt230918.585.13.1a	-0.530242	-90.1797	389.66	Colonial coral	Colonial	870.122	479.691	Laser date		870.122	479.691	1.29469e-07	3.47272e-08	0.00988326	0.00248921
FKt230918.585.13.1b	-0.530242	-90.1797	389.66	Colonial coral	Colonial	2527	76	U-Th solution date		2486.51	718.641	3.32506e-07	4.86227e-08	0.0265417	0.00367204		2527	76	144.813	1.11488	146	1.1	0.0277698	0.0001614	3.44461	0.0103574	90	0.404547
FKt230918.585.13.1c	-0.530242	-90.1797	389.66	Colonial coral	Colonial	496.928	615.587	Laser date		496.928	615.587	1.62259e-07	4.77363e-08	0.00599713	0.00320349
FKt230918.585.13.1d	-0.530242	-90.1797	389.66	Colonial coral	Colonial	1737.36	851.315	Laser date		1737.36	851.315	3.27695e-07	7.13964e-08	0.0188275	0.0044019
FKt230918.585.13.1e	-0.530242	-90.1797	389.66	Colonial coral	Colonial	1083.54	256.77	Laser date		1083.54	256.77	1.75948e-07	2.00055e-08	0.0120892	0.00132944
FKt230918.585.13.1f	-0.530242	-90.1797	389.66	Colonial coral	Colonial	2525	101	U-Th solution date		2989.48	382.552	3.90346e-07	3.0988e-08	0.0316968	0.00194683		2525	101	144.446	1.08233	146	1.1	0.0279978	0.00017431	3.50958	0.00851991	123	0.576832
FKt230918.585.13.2	-0.530242	-90.1797	389.66	Colonial coral	Colonial	652.404	415.437	Laser date		652.404	415.437	1.62756e-07	3.29874e-08	0.00760067	0.00216472
FKt230918.587.17.1a	0.287899	-91.6392	650.44	Solitary cup coral	Solitary	1804.09	290.658	Laser date		1804.09	290.658	2.54232e-07	2.67092e-08	0.0195404	0.00149774
FKt230918.587.17.1b	0.287899	-91.6392	650.44	Solitary cup coral	Solitary	683.045	464.02	Laser date		683.045	464.02	1.80714e-07	3.57695e-08	0.00791337	0.00241683
FKt230918.587.17.1c	0.287899	-91.6392	650.44	Solitary cup coral	Solitary	374.095	419.299	Laser date		374.095	419.299	1.49256e-07	3.7216e-08	0.00470429	0.00219078
FKt230918.587.17.1d	0.287899	-91.6392	650.44	Solitary cup coral	Solitary	1904.98	322.225	Laser date		1904.98	322.225	2.33788e-07	2.72583e-08	0.0205757	0.00165252
FKt230918.587.18.1a	0.287916	-91.6392	650.25	Solitary cup coral	Solitary	1152.34	343.564	Laser date		1152.34	343.564	1.55091e-07	2.4727e-08	0.0128044	0.00178081
FKt230918.587.18.1b	0.287916	-91.6392	650.25	Solitary cup coral	Solitary	719.105	260.052	Laser date		719.105	260.052	1.10815e-07	2.1372e-08	0.00829783	0.00135147
FKt230918.587.18.1c	0.287916	-91.6392	650.25	Solitary cup coral	Solitary	498.937	317.846	Laser date		498.937	317.846	1.29372e-07	2.65112e-08	0.00600882	0.00165243
FKt230918.587.18.1d	0.287916	-91.6392	650.25	Solitary cup coral	Solitary	503.431	490.849	Laser date		503.431	490.849	1.67135e-07	4.00585e-08	0.00606228	0.0025565
FKt230918.587.18.1e	0.287916	-91.6392	650.25	Solitary cup coral	Solitary	481.22	416.83	Laser date		481.22	416.83	1.40013e-07	3.66817e-08	0.00582198	0.00217284
FKt230918.587.18.1f	0.287916	-91.6392	650.25	Solitary cup coral	Solitary	754.552	394.664	Laser date		754.552	394.664	1.7966e-07	3.44723e-08	0.00866369	0.00205732
FKt230918.587.18.2a	0.287916	-91.6392	650.25	Solitary cup coral	Solitary	598.338	321.816	Laser date		598.338	321.816	1.45895e-07	2.39643e-08	0.00703823	0.00167589
FKt230918.587.18.2b	0.287916	-91.6392	650.25	Solitary cup coral	Solitary	981.939	378.641	Laser date		981.939	378.641	2.00756e-07	3.49487e-08	0.011035	0.00196552
FKt230918.587.18.2c	0.287916	-91.6392	650.25	Solitary cup coral	Solitary	878.342	488.187	Laser date		878.342	488.187	1.82749e-07	3.43859e-08	0.00995011	0.00252892
FKt230918.587.18.3	0.287916	-91.6392	650.25	Solitary cup coral	Solitary	1073.09	407.113	Laser date		1073.09	407.113	2.07769e-07	4.26984e-08	0.0119864	0.00211501
FKt230918.588.9.1a	0.033219	-91.588	535.28	Colonial coral	Colonial	7683.86	639.728	Laser date		7683.86	639.728	8.64084e-07	4.74192e-08	0.0784821	0.00310134
FKt230918.588.9.1b	0.033219	-91.588	535.28	Colonial coral	Colonial	15560	1404.57	Laser date		15560	1404.57	1.57419e-06	1.01135e-07	0.152407	0.0063053
FKt230918.588.9.1c	0.033219	-91.588	535.28	Colonial coral	Colonial	18376	1328.65	Laser date		18376	1328.65	1.67632e-06	6.95331e-08	0.17754	0.00576162
FKt230918.588.9.2	0.033219	-91.588	535.28	Solitary cup coral	Solitary	18115.8	973.062	Laser date		18115.8	973.062	1.70707e-06	6.83063e-08	0.17526	0.00420449
FKt230918.588.9.3	0.033219	-91.588	535.28	Coral rubble	Other coral rubble	16328.4	1037.21	Laser date		16328.4	1037.21	1.68636e-06	8.85187e-08	0.159365	0.0045825
FKt230918.581.8.1a	-1.04993	-88.9593	408.81	Colonial coral	Colonial	32108.9	218.442	U-Th solution date		30927.1	1685.17	2.89902e-06	1.15576e-07	0.281623	0.00643531		32108.9	218.442	127.391	1.11033	139.505	1.20603	0.289719	0.0016673	4.28963	0.0102381	26.5535	0.27936
FKt230918.581.8.1b	-1.04993	-88.9593	408.81	Colonial coral	Colonial	31175	201.208	U-Th solution date		29060.4	1487.32	2.77758e-06	1.15046e-07	0.266937	0.00575482		31175	201.208	128.463	1.08405	140.306	1.17104	0.282807	0.00153543	3.95403	0.00924376	42.8803	0.299753
FKt230918.581.8.1c	-1.04993	-88.9593	408.81	Colonial coral	Colonial	29713.7	1902.49	Laser date		29713.7	1902.49	2.75838e-06	1.25547e-07	0.27203	0.00739185
FKt230918.581.8.2a	-1.04993	-88.9593	408.81	Colonial coral	Colonial	32228.5	217.558	U-Th solution date		29159.4	1357.08	2.72902e-06	7.81501e-08	0.26774	0.00521635		32228.5	217.558	130.319	1.09085	142.757	1.18245	0.291688	0.00162374	4.51044	0.0105958	79.8767	0.514352
FKt230918.581.8.2b	-1.04993	-88.9593	408.81	Colonial coral	Colonial	30227.3	222.142	U-Th solution date		29715.7	1516.44	2.80729e-06	1.11904e-07	0.272102	0.00584071		30227.3	222.142	131.238	1.13704	142.953	1.22523	0.275919	0.00173548	4.28663	0.00987714	23.9352	0.451808
FKt230918.581.8.2c	-1.04993	-88.9593	408.81	Colonial coral	Colonial	31000.6	200.975	U-Th solution date		31800	2358.47	2.82222e-06	1.54714e-07	0.288386	0.00899283		31000.6	200.975	132.93	1.09187	145.111	1.18115	0.282856	0.00147543	3.90448	0.00992289	88.1116	0.427624
FKt230918.581.8.5a	-1.04993	-88.9593	408.81	Solitary cup coral	Solitary	32801	262.606	U-Th solution date		31373.4	1641.09	2.64979e-06	9.88305e-08	0.285068	0.00622682		32801	262.606	130.345	1.12511	143.016	1.21947	0.2966	0.00182605	3.97057	0.00881073	152.324	0.786847
FKt230918.581.8.5b	-1.04993	-88.9593	408.81	Solitary cup coral	Solitary	30353.2	271.462	U-Th solution date		28859.3	1487.63	2.46248e-06	9.21222e-08	0.265307	0.00575958		30353.2	271.462	128.131	1.05892	139.624	1.14675	0.277381	0.00162492	4.21935	0.00927111	256.448	1.18056
FKt230918.581.8.5c	-1.04993	-88.9593	408.81	Solitary cup coral	Solitary	29412.3	2102.15	Laser date		29412.3	2102.15	2.28864e-06	1.22076e-07	0.269656	0.00822963
FKt230918.581.9.1	-1.04972	-88.9598	389.83	Colonial coral	Colonial	25482.9	1991.88	Laser date		25482.9	1991.88	2.0473e-06	1.24095e-07	0.238044	0.00809642
FKt230918.581.14.1a	-1.04911	-88.9613	362.57	Colonial coral	Colonial	58400.8	3009.7	Laser date		58400.8	3009.7	3.98296e-06	1.23248e-07	0.469937	0.00870758
FKt230918.581.14.1b	-1.04911	-88.9613	362.57	Colonial coral	Colonial	1106.43	621.601	Laser date		1106.43	621.601	1.65276e-07	4.04544e-08	0.0123124	0.00321575
FKt230918.581.14.1c	-1.04911	-88.9613	362.57	Colonial coral	Colonial	3346.07	135.611	U-Th solution date		4670.05	639.993	4.42835e-07	4.18652e-08	0.0486767	0.00319862		3346.07	135.611	144.783	1.05476	146.188	1.06277	0.0367404	0.000217092	4.0513	0.00914599	190.397	0.833057
FKt230918.581.14.2a	-1.04911	-88.9613	362.57	Colonial coral	Colonial	1995.49	509.393	Laser date		1995.49	509.393	2.28698e-07	3.22972e-08	0.0215016	0.00262944
FKt230918.581.14.2b	-1.04911	-88.9613	362.57	Colonial coral	Colonial	58487.5	3199.67	Laser date		58487.5	3199.67	4.28343e-06	1.38803e-07	0.470441	0.0093334
FKt230918.581.14.4	-1.04911	-88.9613	362.57	Colonial coral	Colonial	1693.82	488.289	Laser date		1693.82	488.289	1.73457e-07	3.773e-08	0.0184109	0.00251633
FKt230918.581.17.1a	-1.04387	-88.9632	338.29	Colonial coral	Colonial	2993.89	32.4597	U-Th solution date		4630.11	556.873	4.50074e-07	4.63965e-08	0.0482766	0.00277559		2993.89	32.4597	144.56	1.10182	145.816	1.10814	0.0320378	0.000205989	4.33785	0.0116537	38.4141	0.223521
FKt230918.581.17.1b	-1.04387	-88.9632	338.29	Colonial coral	Colonial	3000.25	32.1184	U-Th solution date		3469.17	362.643	3.59014e-07	2.96893e-08	0.036575	0.00183456		3000.25	32.1184	143.033	1.02578	144.277	1.0332	0.0320502	0.000212729	4.38074	0.0106606	37.3751	0.285509
FKt230918.581.17.1c	-1.04387	-88.9632	338.29	Colonial coral	Colonial	3039.38	57.2949	U-Th solution date		3407.66	364.082	3.78331e-07	3.36747e-08	0.035946	0.00183635		3039.38	57.2949	144.263	1.14558	145.536	1.15534	0.032774	0.000224367	4.52696	0.0183388	83.8671	0.356331
FKt230918.581.17.1d	-1.04387	-88.9632	338.29	Colonial coral	Colonial	2966.85	52.8814	U-Th solution date		3495.09	339.669	3.76869e-07	2.79348e-08	0.0368289	0.0017105		2966.85	52.8814	144.361	1.08191	145.606	1.09161	0.0319919	0.000218441	4.40595	0.0125282	74.6762	0.349794
FKt230918.581.17.1e	-1.04387	-88.9632	338.29	Colonial coral	Colonial	2997.85	35.4603	U-Th solution date		3140.35	395.879	3.77572e-07	3.47385e-08	0.0332279	0.00201033		2997.85	35.4603	144.312	1.15758	145.567	1.16997	0.032115	0.000197798	4.22782	0.0111339	43.9203	0.245725
FKt230918.581.17.2	-1.04387	-88.9632	338.29	Colonial coral	Colonial	3002.51	75.0255	U-Th solution date		3622.82	380.379	4.2588e-07	3.35538e-08	0.038124	0.00192138		3002.51	75.0255	142.414	1.09787	143.658	1.10469	0.0325444	0.000207424	4.41898	0.0100347	112.016	0.611432
FKt230918.581.17.3	-1.04387	-88.9632	338.29	Solitary cup coral	Solitary	3118.31	426.98	Laser date		3118.31	426.98	3.85745e-07	3.71284e-08	0.0330054	0.00217031
FKt230918.582.4.1a	-0.974909	-88.9241	663.98	Solitary cup coral	Solitary	540.394	231.583	Laser date		540.394	231.583	7.97442e-08	1.60876e-08	0.00644516	0.00120129
FKt230918.582.4.1b	-0.974909	-88.9241	663.98	Solitary cup coral	Solitary	403.499	308.958	Laser date		403.499	308.958	8.65868e-08	2.51835e-08	0.00500631	0.00161505
FKt230918.582.4.1c	-0.974909	-88.9241	663.98	Solitary cup coral	Solitary	514.364	310.071	Laser date		514.364	310.071	9.1471e-08	2.32175e-08	0.00617115	0.00161527
FKt230918.582.4.1d	-0.974909	-88.9241	663.98	Solitary cup coral	Solitary	525.401	281.644	Laser date		525.401	281.644	8.34787e-08	2.16226e-08	0.00628008	0.00147569
FKt230918.582.5.1a	-0.974953	-88.9247	661.59	Solitary cup coral	Solitary	49622.2	1972.92	Laser date		49622.2	1972.92	4.26154e-06	1.08829e-07	0.415107	0.00612282
FKt230918.582.5.1b	-0.974953	-88.9247	661.59	Solitary cup coral	Solitary	60170.3	2715.87	Laser date		60170.3	2715.87	4.90312e-06	1.4124e-07	0.480416	0.00765778
FKt230918.582.5.1c	-0.974953	-88.9247	661.59	Solitary cup coral	Solitary	52608.2	2313.04	Laser date		52608.2	2313.04	4.69803e-06	1.32513e-07	0.434294	0.00703489
FKt230918.582.5.2a	-0.974953	-88.9247	661.59	Solitary cup coral	Solitary	57185	2760.35	Laser date		57185	2760.35	4.98949e-06	1.5561e-07	0.462623	0.00804384
FKt230918.582.5.2b	-0.974953	-88.9247	661.59	Solitary cup coral	Solitary	50721.2	2255.74	Laser date		50721.2	2255.74	4.56662e-06	1.33958e-07	0.422248	0.00698784
FKt230918.582.5.2c	-0.974953	-88.9247	661.59	Solitary cup coral	Solitary	54091.5	2588.18	Laser date		54091.5	2588.18	4.72971e-06	1.45745e-07	0.443619	0.00781933
FKt230918.582.5.3a	-0.974953	-88.9247	661.59	Colonial coral	Colonial	55346.1	2506.95	Laser date		55346.1	2506.95	4.82547e-06	1.38899e-07	0.451383	0.00746803
FKt230918.582.5.3b	-0.974953	-88.9247	661.59	Colonial coral	Colonial	56064.3	2729.39	Laser date		56064.3	2729.39	4.83531e-06	1.58875e-07	0.455791	0.00807946
FKt230918.582.5.3c	-0.974953	-88.9247	661.59	Colonial coral	Colonial	61643.8	2767.11	Laser date		61643.8	2767.11	5.12786e-06	1.11924e-07	0.489103	0.00771234
FKt230918.582.9.1a	-0.975311	-88.9293	540.72	Colonial coral	Colonial	19089.6	1190.07	Laser date		19089.6	1190.07	1.96452e-06	9.45181e-08	0.183811	0.00511987
FKt230918.582.9.1b	-0.975311	-88.9293	540.72	Colonial coral	Colonial	38278.7	1889.69	Laser date		38278.7	1889.69	3.54053e-06	1.26456e-07	0.337006	0.00667239
FKt230918.582.9.1c	-0.975311	-88.9293	540.72	Colonial coral	Colonial	33012.6	1778.08	Laser date		33012.6	1778.08	3.01097e-06	1.1663e-07	0.29775	0.00661695
FKt230918.582.9.2	-0.975311	-88.9293	540.72	Solitary cup coral	Solitary	31311.5	1575.96	Laser date		31311.5	1575.96	2.84912e-06	1.1196e-07	0.284623	0.00596769
FKt230918.582.26.1a	-0.971476	-88.9503	418.27	Colonial coral	Colonial	297.197	395.921	Laser date		297.197	395.921	8.86636e-08	2.8331e-08	0.00389805	0.00208799
FKt230918.582.26.1b	-0.971476	-88.9503	418.27	Colonial coral	Colonial	997.792	475.935	Laser date		997.792	475.935	1.68463e-07	3.51846e-08	0.011195	0.00247413
FKt230918.582.26.1c	-0.971476	-88.9503	418.27	Colonial coral	Colonial	153.883	403.157	Laser date		153.883	403.157	9.20653e-08	3.08905e-08	0.00239733	0.00211534
FKt230918.582.28.1a	-0.971628	-88.953	391.31	Colonial coral	Colonial	56.8565	447.058	Laser date		56.8565	447.058	1.04326e-07	3.28579e-08	0.00135928	0.00235588
FKt230918.582.28.1b	-0.971628	-88.953	391.31	Colonial coral	Colonial	-18.6043	530.446	Laser date		-18.6043	530.446	8.41572e-08	3.42866e-08	0.000586661	0.00278085
FKt230918.582.28.1c	-0.971628	-88.953	391.31	Colonial coral	Colonial	191.308	450.199	Laser date		191.308	450.199	8.96986e-08	3.01854e-08	0.00279442	0.00235286
FKt230918.582.28.1d	-0.971628	-88.953	391.31	Colonial coral	Colonial	526.07	474.062	Laser date		526.07	474.062	1.21792e-07	3.50432e-08	0.00628153	0.00246653
FKt230918.582.28.1e	-0.971628	-88.953	391.31	Colonial coral	Colonial	687.059	453.162	Laser date		687.059	453.162	1.20721e-07	3.60553e-08	0.00794999	0.00235537
FKt230918.591.7.1a	-0.503766	-91.5975	430.88	Colonial coral	Colonial	1116.72	662.697	Laser date		1116.72	662.697	1.78331e-07	5.64817e-08	0.0124421	0.00343621
FKt230918.591.7.1b	-0.503766	-91.5975	430.88	Colonial coral	Colonial	1550.84	982.61	Laser date		1550.84	982.61	2.32022e-07	7.66559e-08	0.0169263	0.00508678
FKt230918.591.7.1c	-0.503766	-91.5975	430.88	Colonial coral	Colonial	449.795	525.721	Laser date		449.795	525.721	1.25399e-07	3.71306e-08	0.00548392	0.00273043
FKt230918.591.7.1d	-0.503766	-91.5975	430.88	Colonial coral	Colonial	1226.71	997.234	Laser date		1226.71	997.234	2.61493e-07	9.12056e-08	0.0135774	0.005174
FKt230918.591.7.1e	-0.503766	-91.5975	430.88	Colonial coral	Colonial	1880.57	1174.44	Laser date		1880.57	1174.44	3.80938e-07	7.17432e-08	0.0203215	0.00606273
FKt230918.591.7.1f	-0.503766	-91.5975	430.88	Colonial coral	Colonial	349.986	790.375	Laser date		349.986	790.375	1.89641e-07	7.1418e-08	0.00446592	0.00412319
FKt230918.591.11.1a	-0.502359	-91.5972	363.15	Colonial coral	Colonial	-133.492	713.844	Laser date		-133.492	713.844	1.68191e-07	5.47324e-08	-0.000624861	-0.00374973
FKt230918.591.11.1b	-0.502359	-91.5972	363.15	Colonial coral	Colonial	18.676	712.88	Laser date		18.676	712.88	1.68739e-07	5.50863e-08	0.000964425	0.00373895
FKt230918.591.11.1c	-0.502359	-91.5972	363.15	Colonial coral	Colonial	990.365	758.817	Laser date		990.365	758.817	2.19746e-07	6.42068e-08	0.0111123	0.00394109
FKt230918.591.11.1d	-0.502359	-91.5972	363.15	Colonial coral	Colonial	511.404	611.96	Laser date		511.404	611.96	1.40006e-07	5.23429e-08	0.00614213	0.00318818
FKt230918.591.11.1e	-0.502359	-91.5972	363.15	Colonial coral	Colonial	427.591	639.738	Laser date		427.591	639.738	1.61308e-07	5.74724e-08	0.00526112	0.00333955
FKt230918.591.12.1a	-0.498606	-91.5959	194.81	Solitary cup coral	Solitary	494.12	1021.62	Laser date		494.12	1021.62	2.9994e-07	1.05499e-07	0.00592616	0.00531284
FKt230918.591.12.1b	-0.498606	-91.5959	194.81	Solitary cup coral	Solitary	-66.1914	1056.75	Laser date		-66.1914	1056.75	2.05885e-07	8.97831e-08	0.000105946	0.00555915
FKt230918.591.12.1c	-0.498606	-91.5959	194.81	Solitary cup coral	Solitary	211.883	516.214	Laser date		211.883	516.214	1.4952e-07	4.80227e-08	0.00301461	0.00269543
FKt230918.592.7.1a	-0.296153	-91.6645	451.66	Colonial coral	Colonial	1379.17	500.486	Laser date		1379.17	500.486	2.28076e-07	4.38704e-08	0.0151522	0.00259004
FKt230918.592.7.1b	-0.296153	-91.6645	451.66	Colonial coral	Colonial	754.743	316.148	Laser date		754.743	316.148	1.48757e-07	2.76818e-08	0.00866407	0.00164494
FKt230918.592.7.1c	-0.296153	-91.6645	451.66	Colonial coral	Colonial	653.645	426.211	Laser date		653.645	426.211	1.51621e-07	3.78341e-08	0.0076205	0.00221843
FKt230918.592.7.2a	-0.296153	-91.6645	451.66	Colonial coral	Colonial	1396.88	512.158	Laser date		1396.88	512.158	2.6623e-07	4.31015e-08	0.0153247	0.00265547
FKt230918.592.7.2b	-0.296153	-91.6645	451.66	Colonial coral	Colonial	1217.01	448.167	Laser date		1217.01	448.167	2.13216e-07	4.31758e-08	0.0134752	0.00232488
FKt230918.592.7.3a	-0.296153	-91.6645	451.66	Colonial coral	Colonial	-227.377	980.506	Laser date		-227.377	980.506	1.99437e-07	7.98097e-08	-0.00160559	-0.00516193
FKt230918.592.7.3b	-0.296153	-91.6645	451.66	Colonial coral	Colonial	2770.17	390.242	Laser date		2770.17	390.242	4.15245e-07	3.31913e-08	0.0294537	0.00198431
FKt230918.592.7.3c	-0.296153	-91.6645	451.66	Colonial coral	Colonial	2596.95	524.234	Laser date		2596.95	524.234	4.70847e-07	4.21697e-08	0.0276881	0.00268343
FKt230918.592.7.4	-0.296153	-91.6645	451.66	Solitary cup coral	Solitary	734.977	353.03	Laser date		734.977	353.03	2.18425e-07	2.9026e-08	0.00846219	0.00183779
FKt230918.592.13.1a	-0.300364	-91.67	367.72	Colonial coral	Colonial	1185.56	379.241	Laser date		1185.56	379.241	2.24765e-07	3.31748e-08	0.0131437	0.00196919
FKt230918.592.13.1b	-0.300364	-91.67	367.72	Colonial coral	Colonial	904.609	276.51	Laser date		904.609	276.51	1.82023e-07	2.50313e-08	0.0102254	0.0014364
FKt230918.592.13.1c	-0.300364	-91.67	367.72	Colonial coral	Colonial	535.342	437.015	Laser date		535.342	437.015	2.03148e-07	3.18974e-08	0.00638793	0.00227973
FKt230918.592.13.1d	-0.300364	-91.67	367.72	Colonial coral	Colonial	1308.92	270.73	Laser date		1308.92	270.73	2.50743e-07	2.43963e-08	0.0144213	0.00139728
FKt230918.592.14.1a	-0.300364	-91.67	367.71	Colonial coral	Colonial	830.87	305.62	Laser date		830.87	305.62	2.10948e-07	2.50133e-08	0.00946506	0.00158936
FKt230918.592.14.1b	-0.300364	-91.67	367.71	Colonial coral	Colonial	593.139	330.01	Laser date		593.139	330.01	1.9285e-07	3.13594e-08	0.00698358	0.00171764
FKt230918.592.14.1c	-0.300364	-91.67	367.71	Colonial coral	Colonial	422.361	196.34	Laser date		422.361	196.34	1.35689e-07	1.91994e-08	0.00520654	0.00102247
FKt230918.592.12.1a	-0.299766	-91.6693	368.42	Colonial coral	Colonial	1572.74	271.775	Laser date		1572.74	271.775	2.84681e-07	2.95144e-08	0.0171574	0.00140306
FKt230918.592.12.1b	-0.299766	-91.6693	368.42	Colonial coral	Colonial	1570.66	246.78	Laser date		1570.66	246.78	2.87865e-07	2.69444e-08	0.0171391	0.00127386
FKt230918.592.12.1c	-0.299766	-91.6693	368.42	Colonial coral	Colonial	2079.8	448.232	Laser date		2079.8	448.232	4.24186e-07	4.45264e-08	0.0223858	0.00230587
FKt230918.592.12.1d	-0.299766	-91.6693	368.42	Colonial coral	Colonial	2010.63	305.746	Laser date		2010.63	305.746	3.77532e-07	3.00393e-08	0.0216763	0.00156729
FKt230918.592.12.1e	-0.299766	-91.6693	368.42	Colonial coral	Colonial	717.656	337.867	Laser date		717.656	337.867	2.16134e-07	3.47223e-08	0.00827465	0.00176019
FKt230918.592.12.1f	-0.299766	-91.6693	368.42	Colonial coral	Colonial	205.933	335.815	Laser date		205.933	335.815	1.46835e-07	2.8627e-08	0.00295393	0.00175714
FKt230918.592.8.1a	-0.296828	-91.6648	388.78	Colonial coral	Colonial	73.3984	384.596	Laser date		73.3984	384.596	1.56855e-07	2.99447e-08	0.00155307	0.0020207
FKt230918.592.8.1b	-0.296828	-91.6648	388.78	Colonial coral	Colonial	388.401	398.129	Laser date		388.401	398.129	2.07083e-07	2.65937e-08	0.00485489	0.00207554
FKt230918.592.8.1c	-0.296828	-91.6648	388.78	Colonial coral	Colonial	889.028	274.378	Laser date		889.028	274.378	1.60942e-07	1.82654e-08	0.0100658	0.00142153
FKt230918.595.6.1a	-1.08221	-90.855	360.59	Colonial coral	Colonial	787.684	287.722	Laser date		787.684	287.722	1.55457e-07	2.03893e-08	0.00901279	0.00149487
FKt230918.595.6.1b	-1.08221	-90.855	360.59	Colonial coral	Colonial	1302.4	407.423	Laser date		1302.4	407.423	2.07262e-07	3.06983e-08	0.0143601	0.0021057
FKt230918.595.6.1c	-1.08221	-90.855	360.59	Colonial coral	Colonial	422.475	434.281	Laser date		422.475	434.281	1.52082e-07	2.83848e-08	0.00520512	0.00226633
FKt230918.593.8.1a	-1.00079	-91.4562	501.17	Colonial coral	Colonial	16104.1	1508.66	Laser date		16104.1	1508.66	1.49107e-06	7.78044e-08	0.157318	0.00676
FKt230918.593.8.1b	-1.00079	-91.4562	501.17	Colonial coral	Colonial	16829.8	1448.39	Laser date		16829.8	1448.39	1.5565e-06	9.06346e-08	0.16382	0.00643013
FKt230918.593.8.1c	-1.00079	-91.4562	501.17	Colonial coral	Colonial	11415.1	741.431	Laser date		11415.1	741.431	1.24266e-06	5.6638e-08	0.114202	0.00344105
FKt230918.593.8.1d	-1.00079	-91.4562	501.17	Colonial coral	Colonial	11986.7	838.602	Laser date		11986.7	838.602	1.27633e-06	4.81427e-08	0.119588	0.00388247
FKt230918.593.8.1e	-1.00079	-91.4562	501.17	Colonial coral	Colonial	13236.1	985.513	Laser date		13236.1	985.513	1.31981e-06	6.97545e-08	0.131176	0.00450533
FKt230918.593.8.2	-1.00079	-91.4562	501.17	Colonial coral	Colonial	1760.59	378.469	Laser date		1760.59	378.469	2.85625e-07	3.68675e-08	0.0190912	0.00195346
FKt230918.596.19.1a	-1.07432	-91.1672	378.7	Colonial coral	Colonial	625.597	220.306	Laser date		625.597	220.306	1.45315e-07	1.78044e-08	0.00733111	0.00114802
FKt230918.596.19.1b	-1.07432	-91.1672	378.7	Colonial coral	Colonial	875.707	271.281	Laser date		875.707	271.281	1.63813e-07	2.45205e-08	0.00993876	0.00140746
FKt230918.596.19.1c	-1.07432	-91.1672	378.7	Colonial coral	Colonial	701.946	280.044	Laser date		701.946	280.044	1.534e-07	2.33639e-08	0.00812769	0.0014572
FKt230918.596.19.1d	-1.07432	-91.1672	378.7	Colonial coral	Colonial	518.051	427.926	Laser date		518.051	427.926	1.64458e-07	3.619e-08	0.0062039	0.00222857
FKt230918.596.19.1e	-1.07432	-91.1672	378.7	Colonial coral	Colonial	872.138	414.183	Laser date		872.138	414.183	2.10805e-07	3.83921e-08	0.0098854	0.00214987
FKt230918.587.18.1g	0.287916	-91.6392	650.25	Solitary cup coral	Solitary	977.349	236.708	Laser date		977.349	236.708	1.94971e-07	2.09804e-08	0.0109839	0.0012286
FKt230918.587.18.1h	0.287916	-91.6392	650.25	Solitary cup coral	Solitary	349.489	296.726	Laser date		349.489	296.726	1.38795e-07	2.63595e-08	0.00444276	0.00155272
FKt230918.587.18.1i	0.287916	-91.6392	650.25	Solitary cup coral	Solitary	338.689	269.315	Laser date		338.689	269.315	1.18904e-07	2.05855e-08	0.00432495	0.00140202
FKt230918.587.18.1j	0.287916	-91.6392	650.25	Solitary cup coral	Solitary	447.476	279.293	Laser date		447.476	279.293	1.28826e-07	3.02641e-08	0.00547376	0.00145991
FKt230918.587.18.1k	0.287916	-91.6392	650.25	Solitary cup coral	Solitary	434.581	221.25	Laser date		434.581	221.25	1.22079e-07	1.97389e-08	0.00533472	0.00115588
FKt230918.587.18.1l	0.287916	-91.6392	650.25	Solitary cup coral	Solitary	1001.39	264.558	Laser date		1001.39	264.558	1.99986e-07	2.75742e-08	0.0112389	0.00137317
FKt230918.587.18.1m	0.287916	-91.6392	650.25	Solitary cup coral	Solitary	878.234	254.81	Laser date		878.234	254.81	1.40577e-07	2.31625e-08	0.00995698	0.00132347
FKt230918.587.18.1kn	0.287916	-91.6392	650.25	Solitary cup coral	Solitary	749.071	205.656	Laser date		749.071	205.656	1.23422e-07	1.83487e-08	0.00861642	0.00106806
FKt230918.587.18.1o	0.287916	-91.6392	650.25	Solitary cup coral	Solitary	466.809	244.58	Laser date		466.809	244.58	9.53909e-08	2.1159e-08	0.00566772	0.00127306
FKt230918.587.18.1p	0.287916	-91.6392	650.25	Solitary cup coral	Solitary	825.117	412.051	Laser date		825.117	412.051	1.42666e-07	3.1859e-08	0.00940075	0.00214552
FKt230918.587.18.1q	0.287916	-91.6392	650.25	Solitary cup coral	Solitary	1021.18	303.542	Laser date		1021.18	303.542	1.43086e-07	2.29971e-08	0.0114429	0.00157889
FKt230918.587.18.1r	0.287916	-91.6392	650.25	Solitary cup coral	Solitary	933.576	287.406	Laser date		933.576	287.406	1.31974e-07	2.2155e-08	0.0105194	0.00150084
MV1007-D03-1-11	0.459	-90.712	650	Colonial coral	Colonial	47530.4	2056.68	Laser date		47530.4	2056.68	4.52109e-06	1.16589e-07	0.400819	0.0065587
MV1007-D03-1-14	0.459	-90.712	650	Colonial coral	Colonial	48759.8	1880.96	Laser date		48759.8	1880.96	4.74328e-06	1.01312e-07	0.408999	0.00588064
MV1007-D03-1-16	0.459	-90.712	650	Colonial coral	Colonial	46373	1975.58	Laser date		46373	1975.58	4.46618e-06	1.04534e-07	0.393134	0.00637006
MV1007-D03-2-10	0.459	-90.712	650	Colonial coral	Colonial	52582.1	2256.12	Laser date		52582.1	2256.12	4.18829e-06	1.02412e-07	0.433641	0.00686723
MV1007-D03-2-12	0.459	-90.712	650	Colonial coral	Colonial	48687.1	1881.75	Laser date		48687.1	1881.75	4.78878e-06	1.05835e-07	0.408498	0.00588149
MV1007-D03-2-14	0.459	-90.712	650	Colonial coral	Colonial	-395.648	447.892	Laser date		-395.648	447.892	2.72039e-07	3.86755e-08	-0.00415572	-0.00236367
MV1007-D03-2-16	0.459	-90.712	650	Colonial coral	Colonial	52979.3	2361.58	Laser date		52979.3	2361.58	4.6174e-06	1.19904e-07	0.436166	0.0071613
MV1007-D03-2-17	0.459	-90.712	650	Colonial coral	Colonial	49882.5	1958.6	Laser date		49882.5	1958.6	4.90323e-06	1.14161e-07	0.416325	0.00607996
MV1007-D03-2-19	0.459	-90.712	650	Colonial coral	Colonial	35450.6	1703.73	Laser date		35450.6	1703.73	3.64867e-06	1.1565e-07	0.315574	0.00619256
MV1007-D03-2-20	0.459	-90.712	650	Colonial coral	Colonial	49604	2065.65	Laser date		49604	2065.65	4.19195e-06	1.0167e-07	0.414523	0.00641518
MV1007-D03-2-21	0.459	-90.712	650	Colonial coral	Colonial	38356.6	1522.86	Laser date		38356.6	1522.86	3.41197e-06	8.45452e-08	0.337029	0.00528011
MV1007-D03-2-23	0.459	-90.712	650	Colonial coral	Colonial	35856.8	1477.62	Laser date		35856.8	1477.62	3.73745e-06	9.51388e-08	0.31864	0.00526517
MV1007-D03-2-24	0.459	-90.712	650	Colonial coral	Colonial	38946.1	2149.07	Laser date		38946.1	2149.07	3.81746e-06	1.45357e-07	0.341258	0.00756691
MV1007-D03-2-26	0.459	-90.712	650	Colonial coral	Colonial	37499.5	1591.3	Laser date		37499.5	1591.3	3.4908e-06	9.73777e-08	0.330748	0.00561883
MV1007-D03-2-27	0.459	-90.712	650	Colonial coral	Colonial	49347.5	2175.74	Laser date		49347.5	2175.74	4.34258e-06	1.13346e-07	0.412814	0.00682509
MV1007-D03-2-29	0.459	-90.712	650	Colonial coral	Colonial	44306.5	1549.44	Laser date		44306.5	1549.44	3.8266e-06	7.263e-08	0.37909	0.00498911
MV1007-D03-2-32	0.459	-90.712	650	Colonial coral	Colonial	51630.6	2763.09	Laser date		51630.6	2763.09	4.79197e-06	1.59151e-07	0.427599	0.00861501
MV1007-D03-2-6	0.459	-90.712	650	Colonial coral	Colonial	36853.4	1321.42	Laser date		36853.4	1321.42	3.17745e-06	6.37007e-08	0.32601	0.00459687
MV1007-D03-2-7	0.459	-90.712	650	Colonial coral	Colonial	38450.8	1394.66	Laser date		38450.8	1394.66	3.27941e-06	6.70118e-08	0.33769	0.00479424
MV1007-D03-2-9	0.459	-90.712	650	Colonial coral	Colonial	33878.4	1780.45	Laser date		33878.4	1780.45	3.56059e-06	1.20149e-07	0.303757	0.00656184
MV1007-D03-3-1	0.459	-90.712	650	Colonial coral	Colonial	48012.1	1945.58	Laser date		48012.1	1945.58	4.05285e-06	9.03567e-08	0.40405	0.00614522
MV1007-D03-3-10	0.459	-90.712	650	Colonial coral	Colonial	37777.2	1449.89	Laser date		37777.2	1449.89	3.25116e-06	7.30556e-08	0.33279	0.00505754
MV1007-D03-3-11	0.459	-90.712	650	Colonial coral	Colonial	42777.9	1842.46	Laser date		42777.9	1842.46	4.25625e-06	1.10759e-07	0.368473	0.00617075
MV1007-D03-3-12	0.459	-90.712	650	Colonial coral	Colonial	44150.5	1835.28	Laser date		44150.5	1835.28	4.35089e-06	1.06696e-07	0.377972	0.00602731
MV1007-D03-3-13	0.459	-90.712	650	Colonial coral	Colonial	39390.6	1846.96	Laser date		39390.6	1846.96	3.3688e-06	1.02501e-07	0.344502	0.00642486
MV1007-D03-3-14a	0.459	-90.712	650	Colonial coral	Colonial	45576	2082.89	Laser date		45576	2082.89	3.82607e-06	1.07623e-07	0.387745	0.00680243
MV1007-D03-3-14b	0.459	-90.712	650	Colonial coral	Colonial	48075.3	1989.25	Laser date		48075.3	1989.25	4.62701e-06	1.00423e-07	0.404473	0.00628813
MV1007-D03-3-15	0.459	-90.712	650	Colonial coral	Colonial	56662.2	3119.98	Laser date		56662.2	3119.98	4.42289e-06	1.42978e-07	0.458995	0.00928351
MV1007-D03-3-16	0.459	-90.712	650	Colonial coral	Colonial	36867.1	1618.73	Laser date		36867.1	1618.73	3.23865e-06	8.99436e-08	0.326125	0.00572766
MV1007-D03-3-17	0.459	-90.712	650	Colonial coral	Colonial	50379.7	2128.17	Laser date		50379.7	2128.17	4.03992e-06	9.66231e-08	0.419521	0.00659988
MV1007-D03-3-18	0.459	-90.712	650	Colonial coral	Colonial	55263.7	2330.41	Laser date		55263.7	2330.41	4.3936e-06	1.04337e-07	0.450413	0.00686623
MV1007-D03-3-19	0.459	-90.712	650	Colonial coral	Colonial	36247.9	1557.28	Laser date		36247.9	1557.28	3.7341e-06	1.0052e-07	0.321537	0.00556667
MV1007-D03-3-2	0.459	-90.712	650	Colonial coral	Colonial	48364.4	1991.18	Laser date		48364.4	1991.18	4.6401e-06	1.04519e-07	0.406362	0.00626898
MV1007-D03-3-20	0.459	-90.712	650	Colonial coral	Colonial	48384.5	2256.5	Laser date		48384.5	2256.5	4.00101e-06	1.1207e-07	0.40647	0.00717723
MV1007-D03-3-21	0.459	-90.712	650	Colonial coral	Colonial	46683.6	2104.36	Laser date		46683.6	2104.36	3.82609e-06	1.04024e-07	0.395197	0.00680132
MV1007-D03-3-22	0.459	-90.712	650	Colonial coral	Colonial	34726.5	1474.85	Laser date		34726.5	1474.85	3.60321e-06	9.16992e-08	0.310166	0.0053351
MV1007-D03-3-23	0.459	-90.712	650	Colonial coral	Colonial	35680.7	1404.49	Laser date		35680.7	1404.49	3.65953e-06	8.76497e-08	0.317314	0.00502249
MV1007-D03-3-23-inner	0.459	-90.712	650	Colonial coral	Colonial	38271.9	1517.06	Laser date		38271.9	1517.06	4.00031e-06	1.06336e-07	0.336397	0.00526725
MV1007-D03-3-25	0.459	-90.712	650	Colonial coral	Colonial	44579.5	2034.89	Laser date		44579.5	2034.89	4.46326e-06	1.2362e-07	0.380924	0.00669833
MV1007-D03-3-26	0.459	-90.712	650	Colonial coral	Colonial	638.016	147.353	Laser date		638.016	147.353	8.87891e-08	1.19205e-08	0.00667765	0.000768084
MV1007-D03-3-27	0.459	-90.712	650	Colonial coral	Colonial	43351.1	1654.75	Laser date		43351.1	1654.75	3.86719e-06	8.71983e-08	0.372463	0.00545338
MV1007-D03-3-28	0.459	-90.712	650	Colonial coral	Colonial	51689.2	2252.54	Laser date		51689.2	2252.54	4.1188e-06	1.09591e-07	0.42796	0.00692702
MV1007-D03-3-3	0.459	-90.712	650	Colonial coral	Colonial	36074.3	1743.04	Laser date		36074.3	1743.04	3.7949e-06	1.2143e-07	0.320216	0.00627207
MV1007-D03-3-30	0.459	-90.712	650	Colonial coral	Colonial	49555	2036.42	Laser date		49555	2036.42	4.73791e-06	1.10269e-07	0.414208	0.00635678
MV1007-D03-3-31	0.459	-90.712	650	Colonial coral	Colonial	40169.2	1776.25	Laser date		40169.2	1776.25	4.1051e-06	1.14197e-07	0.350119	0.0061118
MV1007-D03-3-31-inner	0.459	-90.712	650	Colonial coral	Colonial	39677.4	1640.11	Laser date		39677.4	1640.11	4.20528e-06	1.08891e-07	0.346582	0.00564755
MV1007-D03-3-33	0.459	-90.712	650	Colonial coral	Colonial	47844	1800.2	Laser date		47844	1800.2	3.82698e-06	7.63661e-08	0.402969	0.00564373
MV1007-D03-3-34	0.459	-90.712	650	Colonial coral	Colonial	49863.8	3286.16	Laser date		49863.8	3286.16	4.64096e-06	1.99846e-07	0.416159	0.0104952
MV1007-D03-3-35	0.459	-90.712	650	Colonial coral	Colonial	49343.8	2289.82	Laser date		49343.8	2289.82	4.35085e-06	1.28995e-07	0.4128	0.00725206
MV1007-D03-3-36	0.459	-90.712	650	Colonial coral	Colonial	42213.8	2435.35	Laser date		42213.8	2435.35	3.88001e-06	1.51681e-07	0.364513	0.00837131
MV1007-D03-3-37	0.459	-90.712	650	Colonial coral	Colonial	48176.3	1855.17	Laser date		48176.3	1855.17	3.91204e-06	8.4411e-08	0.405126	0.00581984
MV1007-D03-3-38	0.459	-90.712	650	Colonial coral	Colonial	59454.7	4367.38	Laser date		59454.7	4367.38	5.32528e-06	2.41722e-07	0.475696	0.0127648
MV1007-D03-3-39	0.459	-90.712	650	Colonial coral	Colonial	51186.4	2164.76	Laser date		51186.4	2164.76	4.08332e-06	1.00395e-07	0.424783	0.00666448
MV1007-D03-3-4	0.459	-90.712	650	Colonial coral	Colonial	36592.2	1314.83	Laser date		36592.2	1314.83	3.17855e-06	6.5842e-08	0.324092	0.00459604
MV1007-D03-3-40	0.459	-90.712	650	Colonial coral	Colonial	51472.7	2139.61	Laser date		51472.7	2139.61	4.94329e-06	1.14981e-07	0.426585	0.00655891
MV1007-D03-3-5	0.459	-90.712	650	Colonial coral	Colonial	18529.2	1186.76	Laser date		18529.2	1186.76	1.92511e-06	7.92055e-08	0.178228	0.00512992
MV1007-D03-3-6	0.459	-90.712	650	Colonial coral	Colonial	44721.7	1766.02	Laser date		44721.7	1766.02	3.84622e-06	8.03637e-08	0.381892	0.0057414
MV1007-D03-3-7	0.459	-90.712	650	Colonial coral	Colonial	48404	2378.31	Laser date		48404	2378.31	4.1026e-06	1.22353e-07	0.406604	0.00762232
MV1007-D03-3-8	0.459	-90.712	650	Colonial coral	Colonial	43995.3	1914.54	Laser date		43995.3	1914.54	3.68424e-06	8.85111e-08	0.376904	0.0063275
MV1007-D03-4-1	0.459	-90.712	650	Colonial coral	Colonial	51029.7	2333.27	Laser date		51029.7	2333.27	4.96848e-06	1.37226e-07	0.423757	0.00723068
MV1007-D03-4-11	0.459	-90.712	650	Colonial coral	Colonial	37282.3	1900.21	Laser date		37282.3	1900.21	3.42589e-06	1.24269e-07	0.329178	0.00678931
MV1007-D03-4-13	0.459	-90.712	650	Colonial coral	Colonial	44905	2063.66	Laser date		44905	2063.66	4.19845e-06	1.21338e-07	0.38316	0.00679773
MV1007-D03-4-14	0.459	-90.712	650	Colonial coral	Colonial	37488.5	1667.57	Laser date		37488.5	1667.57	3.6143e-06	1.01287e-07	0.330655	0.00589882
MV1007-D03-4-15	0.459	-90.712	650	Colonial coral	Colonial	56208.4	2110.23	Laser date		56208.4	2110.23	4.62076e-06	9.3362e-08	0.456243	0.00610125
MV1007-D03-4-18	0.459	-90.712	650	Colonial coral	Colonial	38472.2	1643.82	Laser date		38472.2	1643.82	3.5323e-06	1.00949e-07	0.337855	0.00574969
MV1007-D03-4-19	0.459	-90.712	650	Colonial coral	Colonial	37274	1476.96	Laser date		37274	1476.96	3.85689e-06	9.04846e-08	0.329128	0.00517766
MV1007-D03-4-19-inner	0.459	-90.712	650	Colonial coral	Colonial	38601.8	1251	Laser date		38601.8	1251	4.05094e-06	7.67717e-08	0.338804	0.00423719
MV1007-D03-4-25	0.459	-90.712	650	Colonial coral	Colonial	46417.8	1811.64	Laser date		46417.8	1811.64	4.50275e-06	9.90152e-08	0.393408	0.005782
MV1007-D03-4-32	0.459	-90.712	650	Colonial coral	Colonial	38235.6	2448.28	Laser date		38235.6	2448.28	3.75343e-06	1.68885e-07	0.336097	0.00875443
MV1007-D03-4-35	0.459	-90.712	650	Colonial coral	Colonial	50183.2	1956.37	Laser date		50183.2	1956.37	4.29459e-06	9.78748e-08	0.418264	0.00603589
MV1007-D03-4-36	0.459	-90.712	650	Colonial coral	Colonial	47235.4	1816.9	Laser date		47235.4	1816.9	4.67602e-06	1.02005e-07	0.398892	0.00575292
MV1007-D03-4-39	0.459	-90.712	650	Colonial coral	Colonial	49720.8	2268.26	Laser date		49720.8	2268.26	4.19712e-06	1.26049e-07	0.415309	0.00711952
MV1007-D03-4-4	0.459	-90.712	650	Colonial coral	Colonial	36776.5	1666.54	Laser date		36776.5	1666.54	3.26572e-06	1.01793e-07	0.325421	0.00593066
MV1007-D03-4-40	0.459	-90.712	650	Colonial coral	Colonial	18550.4	680.677	Laser date		18550.4	680.677	1.80569e-06	4.65162e-08	0.178429	0.00284051
MV1007-D03-4-41	0.459	-90.712	650	Colonial coral	Colonial	46024	1800.7	Laser date		46024	1800.7	3.89638e-06	9.13954e-08	0.390731	0.00581023
MV1007-D03-4-43	0.459	-90.712	650	Colonial coral	Colonial	37820.3	2127.82	Laser date		37820.3	2127.82	3.4936e-06	1.41748e-07	0.333075	0.00758775
MV1007-D03-4-44	0.459	-90.712	650	Colonial coral	Colonial	45296.2	1672.17	Laser date		45296.2	1672.17	3.86764e-06	8.39042e-08	0.385866	0.00537772
MV1007-D03-4-48	0.459	-90.712	650	Colonial coral	Colonial	38033.4	1648.31	Laser date		38033.4	1648.31	3.95065e-06	1.11413e-07	0.334661	0.00579701
MV1007-D03-4-49	0.459	-90.712	650	Colonial coral	Colonial	50764.1	1993.78	Laser date		50764.1	1993.78	4.24014e-06	9.12279e-08	0.422016	0.00610235
MV1007-D03-4-50	0.459	-90.712	650	Colonial coral	Colonial	44822.3	2002.06	Laser date		44822.3	2002.06	4.51646e-06	1.23477e-07	0.382562	0.00660315
MV1007-D03-4-54	0.459	-90.712	650	Colonial coral	Colonial	38679.9	1514.65	Laser date		38679.9	1514.65	3.39713e-06	8.36807e-08	0.339359	0.00524232
MV1007-D03-4-56	0.459	-90.712	650	Colonial coral	Colonial	51230.4	2003.96	Laser date		51230.4	2003.96	4.17799e-06	8.85496e-08	0.425055	0.0061105
MV1007-D03-4-57	0.459	-90.712	650	Colonial coral	Colonial	44089.8	1920.93	Laser date		44089.8	1920.93	3.82692e-06	1.13361e-07	0.37754	0.00638107
MV1007-D03-4-58	0.459	-90.712	650	Colonial coral	Colonial	39310.5	1563.65	Laser date		39310.5	1563.65	3.40387e-06	8.26951e-08	0.343912	0.00536946
MV1007-D03-4-61	0.459	-90.712	650	Colonial coral	Colonial	46901.1	1798.13	Laser date		46901.1	1798.13	3.91441e-06	8.43445e-08	0.396648	0.00572611
MV1007-D03-4-62	0.459	-90.712	650	Colonial coral	Colonial	42279	1866.06	Laser date		42279	1866.06	4.34867e-06	1.18508e-07	0.364975	0.00631707
MV1007-D03-4-63	0.459	-90.712	650	Colonial coral	Colonial	46235.9	2001.37	Laser date		46235.9	2001.37	3.97256e-06	1.03323e-07	0.392167	0.00648288
MV1007-D03-4-64	0.459	-90.712	650	Colonial coral	Colonial	49526.8	2354.16	Laser date		49526.8	2354.16	4.937e-06	1.38456e-07	0.413981	0.00742829
MV1007-D03-4-65a	0.459	-90.712	650	Colonial coral	Colonial	36573.8	1706.01	Laser date		36573.8	1706.01	3.6813e-06	1.11826e-07	0.323954	0.00612453
MV1007-D03-4-65b-solitary	0.459	-90.712	650	Solitary cup coral	Solitary	36125.5	1627.71	Laser date		36125.5	1627.71	3.60026e-06	9.91574e-08	0.320611	0.00582936
MV1007-D03-4-67	0.459	-90.712	650	Colonial coral	Colonial	50040.3	2043.4	Laser date		50040.3	2043.4	4.85197e-06	1.08089e-07	0.417311	0.00633946
MV1007-D03-4-8	0.459	-90.712	650	Colonial coral	Colonial	49595.9	1770.26	Laser date		49595.9	1770.26	4.48769e-06	7.48359e-08	0.414455	0.00544217
MV1007-D03-5-14	0.459	-90.712	650	Colonial coral	Colonial	48602.3	4065.36	Laser date		48602.3	4065.36	4.85931e-06	2.7253e-07	0.407843	0.0132107
MV1007-D03-5-19	0.459	-90.712	650	Colonial coral	Colonial	45619.1	2337.76	Laser date		45619.1	2337.76	4.35411e-06	1.4237e-07	0.387992	0.0077317
MV1007-D03-5-2	0.459	-90.712	650	Colonial coral	Colonial	37088.5	1549.45	Laser date		37088.5	1549.45	3.48782e-06	9.36093e-08	0.327763	0.00546859
MV1007-D03-5-3	0.459	-90.712	650	Colonial coral	Colonial	50429.6	1966.29	Laser date		50429.6	1966.29	4.90897e-06	1.08523e-07	0.419876	0.00605682
MV1007-D03-5-39	0.459	-90.712	650	Colonial coral	Colonial	37440.2	1227.72	Laser date		37440.2	1227.72	3.51464e-06	5.99593e-08	0.330353	0.00420404
MV1007-D03-5-4	0.459	-90.712	650	Colonial coral	Colonial	43707	1661.86	Laser date		43707	1661.86	4.39407e-06	9.35852e-08	0.374976	0.00544797
MV1007-D03-5-47	0.459	-90.712	650	Colonial coral	Colonial	44866.4	1752.5	Laser date		44866.4	1752.5	4.45143e-06	1.02684e-07	0.382916	0.00569355
MV1007-D03-5-48	0.459	-90.712	650	Colonial coral	Colonial	35536.3	1361.07	Laser date		35536.3	1361.07	3.37827e-06	8.17395e-08	0.316252	0.00484935
MV1007-D09-1	0.459	-90.712	500	Colonial coral	Colonial	330.557	172.008	Laser date		330.557	172.008	1.15706e-07	1.33157e-08	0.00345981	0.000901066
MV1007-D09-10	0.459	-90.712	500	Colonial coral	Colonial	111.168	186.559	Laser date		111.168	186.559	1.31109e-07	1.43792e-08	0.00116494	0.000980453
MV1007-D09-11	0.459	-90.712	500	Colonial coral	Colonial	214.985	189.98	Laser date		214.985	189.98	1.05814e-07	1.36436e-08	0.00225055	0.000996741
MV1007-D09-12	0.459	-90.712	500	Colonial coral	Colonial	-8.02382	197.916	Laser date		-8.02382	197.916	1.27435e-07	1.97628e-08	-9.11958e-05	-0.00103851
MV1007-D09-13	0.459	-90.712	500	Colonial coral	Colonial	197.227	207.128	Laser date		197.227	207.128	1.22965e-07	1.42139e-08	0.00207062	0.00108624
MV1007-D09-14	0.459	-90.712	500	Colonial coral	Colonial	154.002	287.968	Laser date		154.002	287.968	1.5893e-07	2.10303e-08	0.00161715	0.00151161
MV1007-D09-15	0.459	-90.712	500	Colonial coral	Colonial	174.316	245.122	Laser date		174.316	245.122	1.51089e-07	2.19008e-08	0.00182615	0.00128828
MV1007-D09-16	0.459	-90.712	500	Colonial coral	Colonial	88.4134	197.857	Laser date		88.4134	197.857	1.38782e-07	1.82113e-08	0.000924827	0.00103831
MV1007-D09-17	0.459	-90.712	500	Colonial coral	Colonial	36.678	186.776	Laser date		36.678	186.776	1.39721e-07	1.86013e-08	0.000384208	0.000977299
MV1007-D09-18	0.459	-90.712	500	Colonial coral	Colonial	352.439	191.818	Laser date		352.439	191.818	1.57799e-07	1.56079e-08	0.0036946	0.00100436
MV1007-D09-20	0.459	-90.712	500	Colonial coral	Colonial	-138.852	159.67	Laser date		-138.852	159.67	1.18071e-07	1.38032e-08	-0.00145899	-0.000840345
MV1007-D09-3	0.459	-90.712	500	Colonial coral	Colonial	249.601	217.03	Laser date		249.601	217.03	1.21559e-07	1.54616e-08	0.0026181	0.00113365
MV1007-D09-4	0.459	-90.712	500	Colonial coral	Colonial	685.741	307.915	Laser date		685.741	307.915	2.15594e-07	2.19603e-08	0.00717755	0.0016039
MV1007-D09-5	0.459	-90.712	500	Colonial coral	Colonial	381.138	218.466	Laser date		381.138	218.466	1.27714e-07	1.94777e-08	0.00399171	0.0011384
MV1007-D09-6	0.459	-90.712	500	Colonial coral	Colonial	356.888	238.588	Laser date		356.888	238.588	1.43016e-07	2.01587e-08	0.0037473	0.00124636
MV1007-D09-7	0.459	-90.712	500	Colonial coral	Colonial	-85.5547	309.022	Laser date		-85.5547	309.022	2.02562e-07	2.79581e-08	-0.000895083	-0.0016184
MV1007-D09-8	0.459	-90.712	500	Colonial coral	Colonial	92.4515	229.835	Laser date		92.4515	229.835	1.3361e-07	2.05762e-08	0.000961468	0.00120574
MV1007-D09-9	0.459	-90.712	500	Colonial coral	Colonial	272.924	193.754	Laser date		272.924	193.754	1.21841e-07	1.31435e-08	0.00285802	0.00101249
NA064-120-01-01-C	-0.376311	-90.8176	464.4	Solitary cup coral	Solitary	288.887	379.098	Laser date		288.887	379.098	2.3819e-07	2.7318e-08	0.00301708	0.00198356
NA064-120-ROVG	-0.376311	-90.8176	464.4	Solitary cup coral	Solitary	435.904	385.541	Laser date		435.904	385.541	2.67323e-07	3.03025e-08	0.00455894	0.00201578
NA064-124-01-C	-0.376724	-90.8176	448	Solitary cup coral	Solitary	12.7364	279.198	Laser date		12.7364	279.198	1.65954e-07	1.70024e-08	0.000135049	0.00146496
NA064-124-01-C-2	-0.376724	-90.8176	448	Solitary cup coral	Solitary	1050.7	154.595	Laser date		1050.7	154.595	8.11905e-08	1.22808e-08	0.0109704	0.000802718
NA064-124-01-C-3	-0.376724	-90.8176	448	Solitary cup coral	Solitary	1013.45	246.714	Laser date		1013.45	246.714	9.33583e-08	1.64541e-08	0.0105803	0.00127986
MV1007-D03-1-12	0.459	-90.712	650	Colonial coral	Colonial	36756	239	U-Th solution date	*published by Chen et al., 2020
MV1007-D03-1-7	0.459	-90.712	650	Colonial coral	Colonial	44281	299	U-Th solution date	*published by Chen et al., 2020
MV1007-D03-1-8	0.459	-90.712	650	Colonial coral	Colonial	36775	245	U-Th solution date	*published by Chen et al., 2020
MV1007-D03-2-1	0.459	-90.712	650	Colonial coral	Colonial	16581	92	U-Th solution date	*published by Chen et al., 2020
MV1007-D03-2-13	0.459	-90.712	650	Colonial coral	Colonial	16622	92	U-Th solution date	*published by Chen et al., 2020
MV1007-D03-2-15	0.459	-90.712	650	Colonial coral	Colonial	16672	109	U-Th solution date	*published by Chen et al., 2020
MV1007-D03-2-2	0.459	-90.712	650	Colonial coral	Colonial	16383	106	U-Th solution date	*published by Chen et al., 2020
MV1007-D03-2-3	0.459	-90.712	650	Colonial coral	Colonial	16535	93	U-Th solution date	*published by Chen et al., 2020
MV1007-D03-2-4	0.459	-90.712	650	Colonial coral	Colonial	14458	92	U-Th solution date	*published by Chen et al., 2020
MV1007-D03-4-20	0.459	-90.712	650	Colonial coral	Colonial	16285	150	U-Th solution date	*published by Chen et al., 2020
MV1007-D03-4-27	0.459	-90.712	650	Colonial coral	Colonial	13654	200	U-Th solution date	*published by Chen et al., 2020
MV1007-D03-4-37	0.459	-90.712	650	Colonial coral	Colonial	11231	63	U-Th solution date	*published by Chen et al., 2020
MV1007-D03-4-42	0.459	-90.712	650	Colonial coral	Colonial	17259	127	U-Th solution date	*published by Chen et al., 2020
MV1007-D03-4-51	0.459	-90.712	650	Colonial coral	Colonial	15086	118	U-Th solution date	*published by Chen et al., 2020
MV1007-D03-4-52	0.459	-90.712	650	Colonial coral	Colonial	16593	91	U-Th solution date	*published by Chen et al., 2020
MV1007-D03-4-53	0.459	-90.712	650	Colonial coral	Colonial	13604	74	U-Th solution date	*published by Chen et al., 2020
MV1007-D03-4-55	0.459	-90.712	652	Colonial coral	Colonial	13872	74	U-Th solution date	*published by Chen et al., 2020
MV1007-D03-4-59	0.459	-90.712	656	Colonial coral	Colonial	16153	129	U-Th solution date	*published by Chen et al., 2020
MV1007-D03-4-60	0.459	-90.712	657	Colonial coral	Colonial	14467	114	U-Th solution date	*published by Chen et al., 2020
MV1007-D03-5-16	0.459	-90.712	650	Colonial coral	Colonial	12178	70	U-Th solution date	*published by Chen et al., 2020
MV1007-D03-5-37	0.459	-90.712	650	Colonial coral	Colonial	16710	111	U-Th solution date	*published by Chen et al., 2020
MV1007-D03-5-5	0.459	-90.712	650	Colonial coral	Colonial	37373	219	U-Th solution date	*published by Chen et al., 2020
MV1007-D09-19	0.459	-90.712	500	Colonial coral	Colonial	145	17	U-Th solution date	*published by Chen et al., 2020
MV1007-D09-2	0.459	-90.712	500	Colonial coral	Colonial	11843	68	U-Th solution date	*published by Chen et al., 2020
NA064-117-01-C-2A	-0.372261	-90.8162	421	Colonial coral	Colonial	2517	21	U-Th solution date	*published by Chen et al., 2020
NA064-117-01-C-2B	-0.372261	-90.8162	421	Colonial coral	Colonial	2942	55	U-Th solution date	*published by Chen et al., 2020
NA064-118-01-C-2A	-0.372066	-90.816	419	Colonial coral	Colonial	2519	21	U-Th solution date	*published by Chen et al., 2020
NA064-118-01-C-2B	-0.372066	-90.816	419	Colonial coral	Colonial	3101	41	U-Th solution date	*published by Chen et al., 2020
